# Supplementary material for: DNA-damage dependent isoform switching modulates RIF1 DNA repair complex assembly and phase separation
Source: J Biol Chem. 2025 Oct 24;301(12):110857. doi: 10.1016/j.jbc.2025.110857 (PMC12702018; doi:10.1016/j.jbc.2025.110857)
Supplement: Supporting Table S2 [file mmc3.xlsx]

## Sheet: Legend
Sup. Table 2. Sheet 1 showed the results of student t-test performed on each of the 2784 genes between α-GFP-RIF1-L and α-GFP-RIF1-S immunoprecipitates (IPs) with the 94 significantly enriched genes selected and grouped in Sheet 2. Sheets 3 and 4 showed the student t-test results for the 2784 genes for α-GFP-RIF1-L or α-GFP-RIF1-S with α-GFP IP. Sheet 5 showed the results of two-way ANOVA with Tu…

## Sheet: Sheet 1-Long vs Short
Intensity_control_1	Intensity_control_2	Intensity_control_3	Intensity_control_4	Intensity_long_1	Intensity_long_2	Intensity_long_3	Intensity_short_1	Intensity_short_2	Intensity_short_3	Protein Decoy/Contaminant/Target	Student's T-test Significant Long_Short	Student's T-test significant	Protein QValue	-Log Student's T-test p-value Long_Short	Student's T-test Difference Long_Short	Student's T-test Test statistic Long_Short	Protein Accession	Gene	Organism	Protein Full Name
2.24061	2.08972	1.99241	1.90482	1.37513	1.15384	1.37982	1.66721	1.45989	1.61549	T	+	Long_Short	0	1.33816	-0.277936	-2.86057	P38606	ATP6V1A	Homo sapiens	V-type proton ATPase catalytic subunit A
6.04378	5.68075	6.6599	5.65691	5.86352	5.6283	5.94696	6.08338	6.4764	6.37814	T	+	Long_Short	0	1.52044	-0.499711	-3.29164	P09661	SNRPA1	Homo sapiens	U2 small nuclear ribonucleoprotein A'
-0.950586	-0.543118	-0.894237	-0.332294	0.660019	0.473867	0.290941	0.0938492	-0.0981922	-0.258644	T	+	Long_Short	0	1.72494	0.562605	3.81624	Q7Z5L9	IRF2BP2	Homo sapiens	Interferon regulatory factor 2-binding protein 2
2.35727	1.83014	2.27485	0.950617	1.59686	1.67954	1.69662	2.34534	2.05115	2.85744	T	+	Long_Short	0	1.48287	-0.760302	-3.20018	Q13838	DDX39B	Homo sapiens	Spliceosome RNA helicase DDX39B
-2.45628	-1.77967	-2.4037	-1.86781	-0.500511	0.00193977	-0.482098	-0.766922	-1.60728	-1.20054	T	+	Long_Short	0	1.37696	0.864693	2.94976	O00505	KPNA3	Homo sapiens	Importin subunit alpha-4
-0.182434	0.302851	-0.324676	0.193832	-1.23353	-0.921932	-1.65583	-0.0685234	-0.35408	0.157064	T	+	Long_Short	0	1.98647	-1.18192	-4.56285	Q9BWD1	ACAT2	Homo sapiens	Acetyl-CoA acetyltransferase, cytosolic
3.14496	3.4182	3.28101	3.42441	2.58352	2.39676	2.31223	2.73344	3.07783	2.71539	T	+	Long_Short	0	1.34897	-0.411383	-2.88528	Q16555	DPYSL2	Homo sapiens	Dihydropyrimidinase-related protein 2
1.09224	0.885143	0.313357	0.716637	-0.0309486	0.202089	0	0.301252	0.574697	0.48789	T	+	Long_Short	0	1.66312	-0.397566	-3.65263	P13798	APEH	Homo sapiens	Acylamino-acid-releasing enzyme
1.25823	1.45499	1.37602	2.02882	2.34509	2.87424	2.77465	2.27751	2.05754	2.04683	T	+	Long_Short	0	1.40008	0.537362	3.00353	P09429	HMGB1	Homo sapiens	High mobility group protein B1
0.100904	-0.682617	-0.616366	-0.286814	0.394369	0.331799	0.732393	0.0326385	0.134655	-0.162817	T	+	Long_Short	0	1.47834	0.484695	3.18924	O75367	H2AFY	Homo sapiens	Core histone macro-H2A.1
2.11694	2.72472	2.38121	2.49462	2.22471	2.05954	2.29107	2.77258	2.42655	2.4738	T	+	Long_Short	0	1.33374	-0.365867	-2.85049	P25788	PSMA3	Homo sapiens	Proteasome subunit alpha type-3
2.81988	2.92546	3.63463	2.78663	2.81365	2.57684	2.53836	3.05208	3.03045	3.1743	T	+	Long_Short	0	1.98636	-0.442663	-4.56252	P11021	HSPA5	Homo sapiens	Endoplasmic reticulum chaperone BiP
-0.572416	-0.613945	-0.716678	-1.39661	-1.03868	-1.29121	-0.882696	-0.506336	-0.81201	-0.532694	T	+	Long_Short	0	1.37543	-0.45385	-2.94622	P54819	AK2	Homo sapiens	Adenylate kinase 2, mitochondrial
2.43739	2.64355	2.70884	2.25905	2.41934	2.10433	2.32603	2.56001	2.6326	2.64503	T	+	Long_Short	0	1.56067	-0.32931	-3.39118	Q15084	PDIA6	Homo sapiens	Protein disulfide-isomerase A6
-0.706367	-1.24476	-1.39202	-0.848732	0.695419	0.240774	0.731695	-0.191776	-0.0741329	-0.627699	T	+	Long_Short	0	1.68063	0.853832	3.6985	Q14676	MDC1	Homo sapiens	Mediator of DNA damage checkpoint protein 1
-0.671556	-1.37421	-1.204	-2.60776	-3.72264	-3.04405	-4.08478	-1.81238	-0.526438	-1.8014	T	+	Long_Short	0	1.88572	-2.23708	-4.2642	O60739	EIF1B	Homo sapiens	Eukaryotic translation initiation factor 1b
3.66544	2.75404	3.18316	2.3656	2.67342	2.5131	2.42268	2.7995	3.16867	2.89069	T	+	Long_Short	0	1.454	-0.416554	-3.13086	P08708	RPS17	Homo sapiens	40S ribosomal protein S17
1.64736	1.89735	1.58465	1.81043	1.80445	1.86673	2.14485	1.37114	1.2954	1.22849	T	+	Long_Short	0	2.32782	0.640333	5.69361	P10768	ESD	Homo sapiens	S-formylglutathione hydrolase
4.24511	4.41064	4.86292	4.23379	3.4759	3.22369	3.27304	3.8946	3.55603	3.84799	T	+	Long_Short	0	1.55305	-0.442001	-3.37221	P15311	EZR	Homo sapiens	Ezrin
0.873096	0.531574	-0.190045	0.648975	1.27025	1.54768	1.41678	1.16745	0.6709	0.650822	T	+	Long_Short	0	1.44587	0.581849	3.11149	P36578	RPL4	Homo sapiens	60S ribosomal protein L4
1.98041	2.70181	2.88831	2.34235	2.2447	2.13201	2.31152	2.55939	2.8671	2.85453	T	+	Long_Short	0	2.02571	-0.530931	-4.68321	P62714|P67775	PPP2CB|PPP2CA	Homo sapiens	Serine/threonine-protein phosphatase 2A catalytic subunit beta isoform|Serine/threonine-protein phosphatase 2A catalytic subunit alpha isoform
1.90409	1.49351	1.93744	1.56459	1.87822	1.50314	1.7136	1.26945	1.13644	0.719118	T	+	Long_Short	0	1.52946	0.656652	3.31381	Q9Y2Z0	SUGT1	Homo sapiens	Protein SGT1 homolog
3.61068	3.33271	3.69024	3.53598	2.41495	2.20852	2.27522	2.58046	2.4742	2.54329	T	+	Long_Short	0	1.56873	-0.233089	-3.41134	Q14195	DPYSL3	Homo sapiens	Dihydropyrimidinase-related protein 3
1.25921	1.89934	1.18442	1.72068	1.93823	2.29114	2.35059	1.76953	1.15845	1.59916	T	+	Long_Short	0	1.42797	0.68427	3.06906	P15121	AKR1B1	Homo sapiens	Aldose reductase
-2.08936	-1.2129	-2.75418	-2.45892	-1.2114	-0.57032	-0.613213	-1.71825	-1.65501	-1.59962	T	+	Long_Short	0	1.82717	0.859315	4.09716	Q8N543	OGFOD1	Homo sapiens	Prolyl 3-hydroxylase OGFOD1
-1.80305	-2.26232	-3.54508	-2.46763	-3.56816	-3.19363	-3.57943	-2.66527	-2.71846	-2.54032	T	+	Long_Short	0	2.37541	-0.805726	-5.86752	O76054|Q9UDX4	SEC14L2|SEC14L3	Homo sapiens	SEC14-like protein 2|SEC14-like protein 3
-1.38689	-2.49495	-4.37368	-3.39147	-3.89698	-3.86522	-3.23898	-1.90247	-3.00853	-2.36797	T	+	Long_Short	0	1.49006	-1.24074	-3.21758	P55809	OXCT1	Homo sapiens	Succinyl-CoA:3-ketoacid coenzyme A transferase 1, mitochondrial
-3.36959	-1.74771	-2.74374	-1.98869	-0.525585	-0.668974	-0.471725	-0.909912	-1.17192	-1.37766	T	+	Long_Short	0	1.81026	0.597736	4.04975	Q12834	CDC20	Homo sapiens	Cell division cycle protein 20 homolog
-2.7432	-2.74676	-3.17381	-2.50563	-0.180664	-0.038887	0.173134	-0.228857	-0.51162	-0.623001	T	+	Long_Short	0	1.31793	0.43902	2.81459	Q86UE8	TLK2	Homo sapiens	Serine/threonine-protein kinase tousled-like 2
1.70379	1.36575	1.16564	1.20758	0.468767	-0.0527496	0.133486	0.75157	0.779469	0.654573	T	+	Long_Short	0	1.59167	-0.545369	-3.46908	Q8WVM8	SCFD1	Homo sapiens	Sec1 family domain-containing protein 1
1.15088	0.565891	0.53744	0.334803	-0.322029	0.0802002	0.20841	0.712616	0.49507	0.396248	T	+	Long_Short	0	1.3764	-0.545784	-2.94845	Q14739	LBR	Homo sapiens	Lamin-B receptor
1.79202	1.71182	1.65136	1.65409	0.620697	0.712963	0.523228	0.956263	0.754423	0.947126	T	+	Long_Short	0	1.44858	-0.266975	-3.11795	Q8NF91	SYNE1	Homo sapiens	Nesprin-1
0.551073	0.0753403	0.190064	0.551533	-0.434752	-0.448469	-0.710991	-0.334373	0.113308	-0.0405197	T	+	Long_Short	0	1.30765	-0.444209	-2.79135	P25325	MPST	Homo sapiens	3-mercaptopyruvate sulfurtransferase
-1.48411	-1.0142	-1.14705	-1.4683	-0.724524	-0.762968	-0.534555	-0.924337	-1.30631	-0.997267	T	+	Long_Short	0	1.37274	0.401955	2.93998	Q9BTC0	DIDO1	Homo sapiens	Death-inducer obliterator 1
-1.90732	-0.374792	0.0174704	-1.02812	-2.20934	-3.38429	-3.9625	-0.958221	0.00452995	-1.34728	T	+	Long_Short	0	1.68082	-2.41839	-3.69901	Q14651	PLS1	Homo sapiens	Plastin-1
0.533667	0.30192	-0.400754	0.520191	0.629787	0.704603	0.895344	0.485586	0.152674	0.452753	T	+	Long_Short	0	1.34307	0.379574	2.87179	P22695	UQCRC2	Homo sapiens	Cytochrome b-c1 complex subunit 2, mitochondrial
-2.4069	-1.5341	-2.39277	-1.34653	-0.297173	-0.213863	-0.419998	-0.912672	-1.32356	-1.04863	T	+	Long_Short	0	2.36185	0.784609	5.81751	Q9BTL3	RAMAC	Homo sapiens	RNA guanine-N7 methyltransferase activating subunit
-0.900892	-0.654659	-0.871501	-0.587425	-0.886137	-1.63444	-1.55031	-0.22901	-0.880295	-0.0710888	T	+	Long_Short	0	1.31712	-0.963498	-2.81275	P08579	SNRPB2	Homo sapiens	U2 small nuclear ribonucleoprotein B''
4.98801	7.3433	8.28118	5.60769	6.31839	6.26708	6.75274	7.64756	6.8054	7.80116	T	+	Long_Short	0	1.31651	-0.971972	-2.81138	A5A3E0	POTEF	Homo sapiens	POTE ankyrin domain family member F
1.11907	-1.09392	-1.09408	-4.66472	-3.41725	-3.51003	-1.45084	-0.0974293	-0.610266	-1.05128	T	+	Long_Short	0	1.41556	-2.20638	-3.0398	Q9Y496	KIF3A	Homo sapiens	Kinesin-like protein KIF3A
0.0789127	0.225971	-0.231311	0.0278206	-1.05597	-1.31529	-1.57706	-0.308928	-0.594011	-0.43556	T	+	Long_Short	0	2.14723	-0.869942	-5.07114	Q9NX08	COMMD8	Homo sapiens	COMM domain-containing protein 8
0.709188	0.344305	0.483319	0.523596	0.835526	1.06777	1.03131	0.653376	0.832987	0.645184	T	+	Long_Short	0	1.32415	0.267686	2.82869	P22570	FDXR	Homo sapiens	NADPH:adrenodoxin oxidoreductase, mitochondrial
-1.5456	-1.20834	-1.38921	-0.814949	-0.362875	-0.390612	-0.280081	-0.566101	-0.721224	-0.712442	T	+	Long_Short	0	2.22823	0.322067	5.34321	Q2TAL8	QRICH1	Homo sapiens	Glutamine-rich protein 1
-0.224874	-0.253321	-0.30948	-0.0964298	-0.866751	-0.794813	-0.442125	-1.2099	-1.27874	-1.96615	T	+	Long_Short	0	1.33444	0.783697	2.8521	Q96CV9	OPTN	Homo sapiens	Optineurin
0.948315	0.1686	0.0673342	0.276928	0.832989	0.44663	0.317207	-0.0547962	0.167952	0.0624886	T	+	Long_Short	0	1.32205	0.473728	2.82393	P30837	ALDH1B1	Homo sapiens	Aldehyde dehydrogenase X, mitochondrial
2.04401	1.03755	1.39822	1.56266	2.69235	2.55356	2.58776	2.38283	1.83283	1.84007	T	+	Long_Short	0	1.471	0.592648	3.17158	P62424	RPL7A	Homo sapiens	60S ribosomal protein L7a
0.449232	0.637299	0.757277	0.36759	0.503326	0.377604	0.0919876	-0.138611	-0.0048027	-0.51326	T	+	Long_Short	0	1.30608	0.543197	2.78781	O95292	VAPB	Homo sapiens	Vesicle-associated membrane protein-associated protein B/C
1.03917	1.15224	0.937028	0.946201	0.4732	0.296974	0.233664	0.837702	0.753208	0.494967	T	+	Long_Short	0	1.3435	-0.36068	-2.87276	Q9H4M9	EHD1	Homo sapiens	EH domain-containing protein 1
-0.36165	-0.518568	-1.49794	-0.609913	-0.268425	-0.120449	0.205395	-0.800032	-1.05318	-1.37465	T	+	Long_Short	0	2.02123	1.01479	4.66935	Q9Y4C2	TCAF1	Homo sapiens	TRPM8 channel-associated factor 1
0.543493	-0.309671	0.355639	0.151415	-0.934252	-0.319351	-0.643791	-1.34622	-1.51437	-2.3231	T	+	Long_Short	0	1.45375	1.09543	3.13025	Q86W92	PPFIBP1	Homo sapiens	Liprin-beta-1
0.167877	-0.168812	-0.265939	-0.169767	0.237432	0.16157	0.308887	-0.09972	-0.140511	-0.0673294	T	+	Long_Short	0	2.6878	0.338483	7.12425	P05091	ALDH2	Homo sapiens	Aldehyde dehydrogenase, mitochondrial
-0.352926	0.381601	0.249663	0.303476	-0.00204086	0.234713	0.00430489	-0.396973	-0.612213	-0.379749	T	+	Long_Short	0	2.13148	0.541971	5.01953	Q96GA7	SDSL	Homo sapiens	Serine dehydratase-like
1.94987	1.96992	1.69866	2.16589	1.35237	1.35191	1.16159	0.945433	0.932877	0.862375	T	+	Long_Short	0	2.26473	0.375061	5.46955	Q04206	RELA	Homo sapiens	Transcription factor p65
1.84391	2.56131	1.78759	2.29398	1.47143	1.30806	1.46272	1.54674	1.65052	1.59925	T	+	Long_Short	0	1.41227	-0.18477	-3.03206	Q7L576	CYFIP1	Homo sapiens	Cytoplasmic FMR1-interacting protein 1
-1.96073	-2.17944	-1.75151	-1.49492	-0.0142326	0.397535	0.14152	-0.170212	-0.166235	-0.357786	T	+	Long_Short	0	1.39662	0.406352	2.99545	Q8IWI9	MGA	Homo sapiens	MAX gene-associated protein
-2.25011	-2.63985	-2.44415	-2.77979	-0.788485	-0.987078	-1.3131	-1.65436	-1.41014	-1.73012	T	+	Long_Short	0	1.45963	0.568653	3.14431	Q04726	TLE3	Homo sapiens	Transducin-like enhancer protein 3
-3.32538	-4.69401	-3.83997	-4.02119	-3.06168	-2.58549	-2.76479	-3.37168	-3.58683	-4.005	T	+	Long_Short	0	1.66791	0.850518	3.66515	Q96JP5	ZFP91	Homo sapiens	E3 ubiquitin-protein ligase ZFP91
1.92811	-0.769388	0.873111	0.82468	2.14964	2.58934	2.41957	1.794	1.65271	2.03089	T	+	Long_Short	0	1.53013	0.56032	3.31545	P61956	SUMO2	Homo sapiens	Small ubiquitin-related modifier 2
-0.78714	-1.0185	-0.353625	-0.689259	-2.75004	-1.41067	-1.59415	-0.832308	-0.658573	-0.641823	T	+	Long_Short	0	1.33354	-1.20739	-2.85005	Q7Z4G1	COMMD6	Homo sapiens	COMM domain-containing protein 6
-1.14389	-1.57329	-2.12703	-1.34406	-0.3069	-0.25457	-0.000473022	-0.6423	-0.38138	-0.565172	T	+	Long_Short	0	1.31149	0.342303	2.80004	P21127|Q9UQ88	CDK11B|CDK11A	Homo sapiens	Cyclin-dependent kinase 11B|Cyclin-dependent kinase 11A
-4.7154	-3.07113	-2.85791	-4.20967	-4.12126	-4.67771	-4.23391	-2.79522	-2.6291	-3.22348	T	+	Long_Short	0	2.39957	-1.46169	-5.95746	Q9H1A4	ANAPC1	Homo sapiens	Anaphase-promoting complex subunit 1
1.81933	1.49845	1.33183	1.50859	2.09257	1.75859	1.81895	1.33957	1.59408	1.50136	T	+	Long_Short	0	1.50167	0.411702	3.24577	P42766	RPL35	Homo sapiens	60S ribosomal protein L35
-0.260218	-0.154387	0.18257	0.276211	0.138695	0.692493	0.107744	-0.383429	-0.615089	-0.303595	T	+	Long_Short	0	1.61515	0.747015	3.52876	Q9H444	CHMP4B	Homo sapiens	Charged multivesicular body protein 4b
-0.62414	-1.02632	-0.638095	-1.47794	-0.350971	-0.3165	-0.182978	-0.533869	-0.457146	-0.571459	T	+	Long_Short	0	1.7459	0.237342	3.87276	Q9NQT4	EXOSC5	Homo sapiens	Exosome complex component RRP46
0.589899	0.122166	0.126767	-0.165735	-0.249111	-0.222692	-0.0549126	-0.622042	-0.47587	-0.682289	T	+	Long_Short	0	2.0756	0.417828	4.83964	Q9BX40	LSM14B	Homo sapiens	Protein LSM14 homolog B
0.561907	-0.357008	0.767743	0.0787258	-0.978617	-1.10615	-0.976561	-0.869402	-0.662323	-0.733562	T	+	Long_Short	0	1.63102	-0.265347	-3.56945	Q08379	GOLGA2	Homo sapiens	Golgin subfamily A member 2
0.968994	0.406452	1.05954	0.865566	-0.703501	-0.585287	-0.715654	-0.255745	-0.151989	-0.527485	T	+	Long_Short	0	1.39186	-0.356408	-2.98436	O75122	CLASP2	Homo sapiens	CLIP-associating protein 2
0.673006	1.12267	1.01261	1.92099	-1.00852	-0.381561	-0.419519	0.432354	-0.0197086	0.69569	T	+	Long_Short	0	1.53986	-0.972645	-3.33949	Q01995	TAGLN	Homo sapiens	Transgelin
-0.991104	-1.16571	-1.88401	-0.887119	-1.06586	-0.905279	-1.0378	-1.72125	-1.45244	-1.66348	T	+	Long_Short	0	2.5089	0.609412	6.37914	O95861	BPNT1	Homo sapiens	3'(2'),5'-bisphosphate nucleotidase 1
-2.27426	-2.27825	-2.02228	-2.37717	-1.00223	-0.924402	-0.677649	-1.69981	-1.32506	-1.48023	T	+	Long_Short	0	1.90911	0.633607	4.33225	Q8NEY8	PPHLN1	Homo sapiens	Periphilin-1
0.00146866	-0.587475	-0.327844	-0.406561	-1.16036	-0.917152	-1.45727	-0.405331	-0.123089	-0.603796	T	+	Long_Short	0	1.72812	-0.800856	-3.82478	P12429	ANXA3	Homo sapiens	Annexin A3
-0.980925	-0.878555	-0.792399	-0.536339	-0.0971432	-0.108093	-0.00424194	-0.574726	-0.346962	-0.996363	T	+	Long_Short	0	1.37705	0.569524	2.94996	P08574	CYC1	Homo sapiens	Cytochrome c1, heme protein, mitochondrial
8.65406	8.8257	8.79095	8.84842	9.07502	8.94827	9.0788	8.63976	8.84339	8.66815	T	+	Long_Short	0	1.83812	0.316933	4.12805	P23919	DTYMK	Homo sapiens	Thymidylate kinase
-0.539677	-0.586065	-1.35746	-0.923115	-0.320032	-0.0642929	-0.273977	-0.47179	-0.722719	-0.635221	T	+	Long_Short	0	1.65262	0.390476	3.62529	O00139	KIF2A	Homo sapiens	Kinesin-like protein KIF2A
-1.71267	-0.943504	-1.65669	-1.17233	-2.19321	-2.35068	-1.53583	-3.0467	-2.59169	-2.89648	T	+	Long_Short	0.00072648	1.35102	0.818386	2.88999	Q9H0F6	SHARPIN	Homo sapiens	Sharpin
-3.25248	-2.75229	-3.49128	-2.23536	-1.78598	-1.23163	-1.16476	-2.02841	-2.27662	-1.989	T	+	Long_Short	0.00072648	1.50401	0.703889	3.25148	Q8TF68	ZNF384	Homo sapiens	Zinc finger protein 384
-1.0636	-1.41318	-0.23408	-1.87125	-2.09352	-2.29681	-2.82941	-3.63805	-3.71032	-5.08071	T	+	Long_Short	0.00072648	1.54484	1.73645	3.35181	P42566	EPS15	Homo sapiens	Epidermal growth factor receptor substrate 15
-1.98692	-4.13632	-2.44577	-2.7127	-2.17834	-2.22022	-2.28028	-2.06753	-1.85326	-1.61735	T	+	Long_Short	0.00072648	1.33432	-0.380234	-2.85182	Q7L4I2	RSRC2	Homo sapiens	Arginine/serine-rich coiled-coil protein 2
-1.58531	-2.3229	-1.98038	-2.04393	-1.3317	-1.05935	-1.31954	-2.17241	-1.68494	-2.08433	T	+	Long_Short	0.00072648	1.88652	0.743695	4.2665	Q96EL3	MRPL53	Homo sapiens	39S ribosomal protein L53, mitochondrial
-0.753988	-1.54532	-1.4569	-1.19146	-0.506754	-0.693394	-0.798033	-0.925604	-0.94532	-0.992405	T	+	Long_Short	0.00072648	1.52271	0.288383	3.29721	Q9P015	MRPL15	Homo sapiens	39S ribosomal protein L15, mitochondrial
0.0950775	0.039772	-0.217099	-0.579737	-1.0516	-1.30083	-1.20633	-0.835495	-0.428225	-0.847374	T	+	Long_Short	0.00072648	1.44025	-0.482555	-3.09813	O95721	SNAP29	Homo sapiens	Synaptosomal-associated protein 29
-2.70737	-2.86358	-2.62687	-3.05741	-2.76478	-2.59767	-2.39947	-4.13332	-3.17192	-4.28143	T	+	Long_Short	0.00205339	1.60688	1.27491	3.50767	Q9BTD8	RBM42	Homo sapiens	RNA-binding protein 42
-1.79121	-2.12209	-1.35915	-1.22719	-1.5738	-1.33268	-1.77239	-2.77221	-2.11272	-3.38259	T	+	Long_Short	0.00205339	1.43359	1.19622	3.08235	Q8WUI4	HDAC7	Homo sapiens	Histone deacetylase 7
-1.97162	-1.18981	-1.20372	-0.678295	-1.0243	-0.611294	-0.805508	-1.41469	-1.27402	-1.35973	T	+	Long_Short	0.00205339	1.88015	0.53578	4.24811	P11802	CDK4	Homo sapiens	Cyclin-dependent kinase 4
-0.386845	-0.618816	-1.0707	-0.777189	-2.25186	-2.2067	-2.24513	-1.47085	-1.33253	-0.618889	T	+	Long_Short	0.00205339	1.84156	-1.0938	-4.13776	Q9UPT5	EXOC7	Homo sapiens	Exocyst complex component 7
-2.06687	-1.50019	-1.34774	-1.64913	-1.69011	-1.31993	-1.38102	-1.07657	-0.770792	-0.823912	T	+	Long_Short	0.00205339	1.74216	-0.573259	-3.86263	Q9BUH6	PAXX	Homo sapiens	Protein PAXX
6.14403	6.09925	6.63585	5.12374	2.9291	1.91984	4.08389	5.91121	5.10663	5.51636	T	+	Long_Short	0.00463883	1.71857	-2.53379	-3.79916	Q8N4F4	SLC22A24	Homo sapiens	Solute carrier family 22 member 24
1.70981	2.11478	3.09202	1.88985	0.795542	0.966217	1.69668	2.19589	1.9269	2.47879	T	+	Long_Short	0.00520325	1.51747	-1.04772	-3.28435	P11166	SLC2A1	Homo sapiens	Solute carrier family 2, facilitated glucose transporter member 1
-1.10915	-1.14468	-3.82045	-0.878832	-1.62136	-1.36123	-1.66763	-3.75041	-2.56997	-2.35335	T	+	Long_Short	0.00520325	1.40607	1.34117	3.01754	Q96TC7	RMDN3	Homo sapiens	Regulator of microtubule dynamics protein 3
-3.17849	-2.7988	-3.09029	-2.67511	-3.48997	-3.36142	-3.11588	-2.90447	-2.79207	-2.78751	T	+	Long_Short	0.0053325	1.88232	-0.494409	-4.25436	O14531	DPYSL4	Homo sapiens	Dihydropyrimidinase-related protein 4
-0.499281	-1.21999	-4.19592	-1.99015	0.267521	-1.44611	-1.50018	-3.86653	-2.46157	-3.89254	T	+	Long_Short	0.0053325	1.54747	2.51396	3.35835	Q5GLZ8	HERC4	Homo sapiens	Probable E3 ubiquitin-protein ligase HERC4
-0.521235	2.56478	2.52864	1.38664	0.250011	0.995344	0.907484	1.8881	2.67758	1.69401	T	+	Long_Short	0.00716734	1.63726	-1.36895	-3.58552	P20674	COX5A	Homo sapiens	Cytochrome c oxidase subunit 5A, mitochondrial
-1.25544	-1.71699	-1.39767	-1.90364	-2.52813	-2.6287	-2.76308	-2.25929	-1.70046	-2.1673	T	+	Long_Short	0.00747198	1.48886	-0.597617	-3.21467	P61006	RAB8A	Homo sapiens	Ras-related protein Rab-8A
-2.30359	-2.67184	-2.8314	-2.62732	-1.35427	-1.6851	-1.66165	-2.60319	-1.97994	-2.51094	T	+	Long_Short	0.00899504	1.64315	0.797685	3.60075	Q86VN1	VPS36	Homo sapiens	Vacuolar protein-sorting-associated protein 36
3.06369	2.85918	3.18602	2.77795	4.63839	4.29109	4.47211	4.22993	4.88381	3.96159	T			0	0.137777	0.108752	0.372882	Q13263	TRIM28	Homo sapiens	Transcription intermediary factor 1-beta
2.10436	1.96784	2.32924	2.47289	1.41511	1.32784	1.10503	0.956606	1.38841	1.38302	T			0	0.0830876	0.0399799	0.234831	Q9UKY7	CDV3	Homo sapiens	Protein CDV3 homolog
6.77628	6.8261	5.52576	7.2327	6.86763	7.52028	7.75867	7.3911	6.13056	8.72835	T			0	0.0143382	-0.0344772	-0.0433181	P35527	KRT9	Homo sapiens	Keratin, type I cytoskeletal 9
2.92103	2.77496	2.22461	2.26208	2.91228	3.2963	3.71572	3.65971	2.87862	3.19126	T			0	0.0699379	0.0649033	0.199969	P26599	PTBP1	Homo sapiens	Polypyrimidine tract-binding protein 1
8.119	7.95986	6.95456	9.34801	7.89744	9.276	9.18264	8.67142	6.68358	10.1248	T			0	0.0956409	0.292082	0.267457	P04264	KRT1	Homo sapiens	Keratin, type II cytoskeletal 1
8.17495	7.97111	7.81978	7.83868	8.09653	7.55386	7.89725	8.39226	8.30286	7.71485	T			0	0.469574	-0.287446	-1.0844	P04406	GAPDH	Homo sapiens	Glyceraldehyde-3-phosphate dehydrogenase
-0.634314	-0.364298	0.684934	-1.90759	3.49971	3.43661	3.88751	3.51356	3.14916	2.71438	T			0	0.825838	0.482241	1.782	Q5UIP0	RIF1	Homo sapiens	Telomere-associated protein RIF1
-0.117579	-0.160513	0.273038	-0.446266	-0.544794	0.0297852	-1.39872	-0.228436	-0.0789547	-0.105858	T			0	0.527116	-0.500159	-1.19789	P04350	TUBB4A	Homo sapiens	Tubulin beta-4A chain
7.05526	7.33754	6.9906	7.32118	5.87237	6.49441	6.42959	6.74163	5.87035	6.73965	T			0	0.20358	-0.185088	-0.527456	P07437	TUBB	Homo sapiens	Tubulin beta chain
5.28207	5.70247	5.2478	5.70418	4.51106	4.77021	4.06238	4.98071	5.05769	4.92995	T			0	1.21143	-0.541564	-2.57801	P68371	TUBB4B	Homo sapiens	Tubulin beta-4B chain
-2.09502	-0.432161	-2.48843	-0.714663	-3.06066	-0.711088	-3.37596	-1.28469	-2.80259	-1.80844	T			0	0.165245	-0.417329	-0.438711	Q13885	TUBB2A	Homo sapiens	Tubulin beta-2A chain
1.41564	2.64247	1.34538	0.696873	1.01415	2.13085	1.44495	2.00852	0.578526	2.04687	T			0	0.00827253	-0.0146535	-0.0251606	Q9BVA1	TUBB2B	Homo sapiens	Tubulin beta-2B chain
4.68797	4.98904	4.46404	4.94774	3.85537	4.26817	4.28638	4.21255	3.94894	4.07212	T			0	0.135469	0.0587667	0.367256	P11586	MTHFD1	Homo sapiens	C-1-tetrahydrofolate synthase, cytoplasmic
2.65988	2.8196	3.74526	2.97402	2.90538	2.53207	1.12378	2.32982	2.69785	3.08738	T			0	0.370695	-0.51794	-0.885527	P67809	YBX1	Homo sapiens	Nuclease-sensitive element-binding protein 1
1.40625	1.55434	1.22274	0.723537	1.78988	0.749567	1.42154	1.17475	1.68434	2.09584	T			0	0.338317	-0.331312	-0.818827	P98179	RBM3	Homo sapiens	RNA-binding protein 3
2.62351	2.68426	2.4811	2.65239	2.442	2.47617	2.57593	2.57602	2.34323	2.47188	T			0	0.164861	0.0343246	0.437805	Q9UQ80	PA2G4	Homo sapiens	Proliferation-associated protein 2G4
4.86259	4.67939	4.04098	4.38927	4.93777	5.27098	5.78691	5.70458	5.23219	5.29514	T			0	0.0979679	-0.0787506	-0.273439	P13010	XRCC5	Homo sapiens	X-ray repair cross-complementing protein 5
5.2034	5.72543	5.00337	5.75924	4.51436	4.9565	5.02588	5.40855	4.81328	5.2067	T			0	0.584445	-0.310598	-1.31004	P50990	CCT8	Homo sapiens	T-complex protein 1 subunit theta
1.36588	1.62886	1.95318	0.870987	1.46159	1.37419	-0.302713	0.444407	1.24912	0.805927	T			0	0.00593206	0.0112057	0.0180895	P16989	YBX3	Homo sapiens	Y-box-binding protein 3
4.88892	5.32794	4.6985	5.30889	3.49705	4.45715	4.24312	4.58887	3.55231	4.71464	T			0	0.177585	-0.219498	-0.467647	P49327	FASN	Homo sapiens	Fatty acid synthase
5.73001	5.8548	6.01809	6.05167	4.56845	4.70872	4.58514	4.83206	4.5725	4.76647	T			0	0.501981	-0.102907	-1.14846	Q15149	PLEC	Homo sapiens	Plectin
1.41554	1.50006	1.41147	1.78562	-0.241699	1.73869	1.49912	1.7634	-0.29965	1.3346	T			0	0.0249157	0.0659205	0.074427	P13693	TPT1	Homo sapiens	Translationally-controlled tumor protein
5.80752	6.3726	6.34903	6.32129	5.44017	5.69855	5.59186	5.61103	5.10764	5.68155	T			0	0.219284	0.110123	0.562904	Q14315	FLNC	Homo sapiens	Filamin-C
2.39207	2.95636	2.83287	3.08137	3.68792	4.11766	3.766	3.78346	3.4931	3.84623	T			0	0.365033	0.149592	0.873931	P02545	LMNA	Homo sapiens	Prelamin-A/C
2.01079	2.14919	1.69612	2.2987	3.18782	3.5348	3.9521	3.61132	2.96905	3.13043	T			0	0.475168	0.321309	1.09549	P09874	PARP1	Homo sapiens	Poly [ADP-ribose] polymerase 1
4.84556	5.96275	5.4548	5.90751	4.99562	5.55963	5.67642	5.82001	4.70308	5.36709	T			0	0.106227	0.113827	0.29451	P07900	HSP90AA1	Homo sapiens	Heat shock protein HSP 90-alpha
6.23639	6.57828	6.35381	6.5391	5.94069	6.04748	6.13409	6.15624	5.81319	5.86152	T			0	0.33072	0.0971025	0.803031	P08238	HSP90AB1	Homo sapiens	Heat shock protein HSP 90-beta
5.5723	5.18608	4.95856	5.07717	4.76145	4.50579	4.88049	4.8114	4.83591	4.47328	T			0	0.0186908	0.00904655	0.0562025	P40227	CCT6A	Homo sapiens	T-complex protein 1 subunit zeta
3.10392	3.56977	2.96276	3.83515	3.26832	4.11624	4.40533	4.33639	2.7426	4.22368	T			0	0.0940752	0.162406	0.263421	Q14103	HNRNPD	Homo sapiens	Heterogeneous nuclear ribonucleoprotein D0
2.22074	2.80737	1.29974	2.77577	1.03656	2.1484	2.15597	2.49806	1.65533	2.27491	T			0	0.332515	-0.362457	-0.806769	P61160	ACTR2	Homo sapiens	Actin-related protein 2
7.07881	6.93566	7.40219	7.53024	6.90148	6.81146	6.65697	6.54587	6.74705	7.29548	T			0	0.112269	-0.0728277	-0.309771	P04792	HSPB1	Homo sapiens	Heat shock protein beta-1
0.826132	0.661032	0.824441	1.01009	2.27005	2.19987	2.82345	1.82378	2.02576	1.41218	T			0	1.19068	0.677218	2.53291	Q16576	RBBP7	Homo sapiens	Histone-binding protein RBBP7
2.57732	2.7202	2.63938	2.58439	1.33264	1.94612	1.81809	2.30429	1.78398	1.94141	T			0	0.571108	-0.310942	-1.28401	Q9NTJ3	SMC4	Homo sapiens	Structural maintenance of chromosomes protein 4
4.90847	5.98755	4.29802	7.72691	5.90324	6.7389	6.40377	6.21737	4.80748	7.78643	T			0	0.0294262	0.0782115	0.0874884	P35908	KRT2	Homo sapiens	Keratin, type II cytoskeletal 2 epidermal
3.89054	3.59888	4.30189	3.52799	4.31243	3.76847	3.7319	3.76426	4.14074	3.95528	T			0	0.0244113	-0.0158253	-0.0729587	P06576	ATP5F1B	Homo sapiens	ATP synthase subunit beta, mitochondrial
1.95088	1.57827	1.58613	1.60321	2.60029	2.30972	2.77842	2.60113	2.30317	2.17863	T			0	0.471736	0.201829	1.08869	P49321	NASP	Homo sapiens	Nuclear autoantigenic sperm protein
8.90597	8.90611	9.13126	8.83212	7.89602	7.94789	7.72314	7.82203	7.98022	7.87099	T			0	0.161196	-0.0353934	-0.429134	Q9Y490	TLN1	Homo sapiens	Talin-1
3.56595	3.14478	3.57655	3.16626	2.13103	1.9926	1.78836	2.16849	2.17247	2.19738	T			0	0.979104	-0.208785	-2.08917	Q14444	CAPRIN1	Homo sapiens	Caprin-1
4.19545	4.13178	4.60481	4.57718	5.24739	4.64201	4.31073	4.72204	4.52055	4.98014	T			0	0.00812566	-0.00753339	-0.0247179	P22626	HNRNPA2B1	Homo sapiens	Heterogeneous nuclear ribonucleoproteins A2/B1
4.25491	4.31982	3.73243	4.2158	3.47099	3.56691	3.85863	4.04647	3.04051	3.70364	T			0	0.0377191	0.0352993	0.111201	Q99832	CCT7	Homo sapiens	T-complex protein 1 subunit eta
4.71891	4.8477	4.40897	5.11812	4.42789	4.62139	4.88591	4.85895	4.05574	4.9702	T			0	0.0175601	0.0167688	0.0528668	Q16658	FSCN1	Homo sapiens	Fascin
4.63511	4.95966	5.08421	4.95749	3.2815	3.69893	3.36914	3.77481	3.56075	4.07228	T			0	0.838027	-0.352757	-1.80611	O75369	FLNB	Homo sapiens	Filamin-B
3.56949	4.2124	3.40586	3.84169	2.52238	3.774	4.34131	4.23409	3.47965	3.89052	T			0	0.216032	-0.322188	-0.555603	P63244	RACK1	Homo sapiens	Receptor of activated protein C kinase 1
4.25491	4.01007	4.27775	4.15843	4.47476	4.28584	3.96642	4.22258	4.43414	4.33008	T			0	0.20901	-0.0865943	-0.539768	Q00839	HNRNPU	Homo sapiens	Heterogeneous nuclear ribonucleoprotein U
3.32773	3.6897	2.97089	3.64674	2.24115	2.89061	2.96508	2.96634	2.13251	2.93845	T			0	0.0184755	0.0198504	0.0555679	O00571	DDX3X	Homo sapiens	ATP-dependent RNA helicase DDX3X
3.54126	3.81892	3.1576	3.604	2.26156	2.71098	2.98145	3.00232	2.13292	2.65743	T			0	0.0565362	0.0537732	0.163656	P07814	EPRS	Homo sapiens	Bifunctional glutamate/proline--tRNA ligase
4.44682	4.41326	5.3096	4.68916	4.30792	4.21534	3.95362	4.48034	4.17392	4.60748	T			0	0.717193	-0.261623	-1.56877	P05787	KRT8	Homo sapiens	Keratin, type II cytoskeletal 8
5.6958	5.88456	6.16978	6.23314	4.70559	5.16744	4.7933	5.05128	4.8104	5.46293	T			0	0.38976	-0.219428	-0.92438	P21333	FLNA	Homo sapiens	Filamin-A
4.22384	4.19007	4.23272	4.08735	5.11314	4.45381	4.37406	4.52001	4.99261	4.83482	T			0	0.190494	-0.13548	-0.497535	P61978	HNRNPK	Homo sapiens	Heterogeneous nuclear ribonucleoprotein K
6.45617	6.19745	6.45054	6.21125	5.55218	5.01532	4.97636	5.10348	5.17428	4.91934	T			0	0.225072	0.115586	0.575851	P29692	EEF1D	Homo sapiens	Elongation factor 1-delta
4.99958	5.38057	5.65216	5.55696	4.5752	4.64457	4.57408	4.94975	4.60779	5.02216	T			0	0.943428	-0.261951	-2.0168	Q01082	SPTBN1	Homo sapiens	Spectrin beta chain, non-erythrocytic 1
1.86651	2.60119	1.48264	1.99269	1.89984	2.00519	2.48351	2.39783	1.83267	2.02528	T			0	0.0628986	0.0442499	0.180998	P39656	DDOST	Homo sapiens	Dolichyl-diphosphooligosaccharide--protein glycosyltransferase 48 kDa subunit
4.90997	5.04807	4.64522	4.94353	4.28219	4.62822	4.56779	4.6924	4.61242	4.45229	T			0	0.294425	-0.092975	-0.72669	P48643	CCT5	Homo sapiens	T-complex protein 1 subunit epsilon
3.00634	3.56957	3.28559	3.29692	1.92106	2.83978	2.89443	2.99894	2.11133	2.58152	T			0	0.00985604	-0.0121708	-0.029924	Q9ULV4	CORO1C	Homo sapiens	Coronin-1C
3.31368	2.90987	2.87497	3.11324	3.93718	3.16779	3.71481	3.96539	4.16784	3.53066	T			0	0.40276	-0.28137	-0.950714	Q09028	RBBP4	Homo sapiens	Histone-binding protein RBBP4
6.06726	5.75647	7.07651	5.75272	6.46212	5.98702	6.10084	6.1036	5.79853	6.0996	T			0	0.448596	0.182749	1.04269	P08670	VIM	Homo sapiens	Vimentin
8.71372	7.97139	8.71063	8.16892	8.97136	8.08599	8.01007	8.56734	8.90932	8.42485	T			0	0.337332	-0.278033	-0.816783	P60709|P63261	ACTB|ACTG1	Homo sapiens	Actin, cytoplasmic 1|Actin, cytoplasmic 2
5.84487	6.05257	6.12838	6.12337	4.67597	4.82115	4.5792	4.63839	4.72392	4.86939	T			0	0.205428	-0.0517928	-0.531654	Q09666	AHNAK	Homo sapiens	Neuroblast differentiation-associated protein AHNAK
5.22583	5.71779	4.80562	5.6105	3.27575	3.26909	3.07281	3.33268	3.12109	3.4241	T			0	0.317961	-0.086743	-0.776366	Q9BSJ8	ESYT1	Homo sapiens	Extended synaptotagmin-1
6.37113	7.77792	5.11835	9.78479	6.37954	8.35711	7.88119	7.86933	5.30645	9.72232	T			0	0.0220817	-0.0934251	-0.0661589	P13645	KRT10	Homo sapiens	Keratin, type I cytoskeletal 10
3.27467	3.47773	2.7387	3.13561	1.95943	2.50945	2.41643	2.60051	1.86838	2.30145	T			0	0.0482713	0.0383269	0.140838	O00429	DNM1L	Homo sapiens	Dynamin-1-like protein
-1.59494	-1.60122	-1.4131	-1.68928	-0.583557	-0.352064	-0.246723	-1.12761	-0.541115	-0.518496	T			0	0.683626	0.334959	1.50329	Q68E01	INTS3	Homo sapiens	Integrator complex subunit 3
5.59798	6.15087	5.31135	6.2338	4.9072	5.84577	5.73835	5.72148	5.05252	5.58985	T			0	0.0400933	0.0424881	0.11792	Q00610	CLTC	Homo sapiens	Clathrin heavy chain 1
2.98803	3.89153	2.55515	3.58993	1.561	2.48379	2.68196	2.72533	1.72921	2.45074	T			0	0.0446143	-0.0595112	-0.130633	Q9P2J5	LARS	Homo sapiens	Leucine--tRNA ligase, cytoplasmic
4.31117	3.73186	3.20813	3.41004	3.52316	3.761	4.0508	3.86828	3.93198	3.76896	T			0	0.186677	-0.0780837	-0.488736	P35232	PHB	Homo sapiens	Prohibitin
1.76325	2.13726	1.84277	2.07444	2.11948	2.64198	2.75882	2.72838	2.07769	2.60222	T			0	0.0455974	0.0373294	0.133383	Q9UMS4	PRPF19	Homo sapiens	Pre-mRNA-processing factor 19
3.71331	4.24106	4.49064	4.16221	3.30422	3.32344	2.99731	3.62812	2.79469	3.68554	T			0	0.202698	-0.161122	-0.525452	P12814	ACTN1	Homo sapiens	Alpha-actinin-1
1.24153	1.70874	1.85416	1.19939	0.677958	0.149893	0.65564	0.842907	0.200546	0.309656	T			0	0.0571421	0.0434602	0.165316	Q96R06	SPAG5	Homo sapiens	Sperm-associated antigen 5
5.76286	6.00009	6.24894	6.22132	4.7947	5.11523	4.84578	5.20832	4.73582	5.41891	T			0	0.377442	-0.202446	-0.89931	P35579	MYH9	Homo sapiens	Myosin-9
0.180367	0.0139656	-0.496617	-0.210644	1.31078	1.43225	2.16821	1.83655	1.38169	0.839672	T			0	0.29269	0.284442	0.722999	P11388	TOP2A	Homo sapiens	DNA topoisomerase 2-alpha
5.36585	5.28288	5.36628	4.89357	4.13524	4.28149	4.53533	4.68657	4.20139	4.58905	T			0	0.391151	-0.174983	-0.927204	Q15417	CNN3	Homo sapiens	Calponin-3
3.5231	3.27478	3.9412	3.2536	3.05603	2.7523	2.25812	2.85415	3.41158	3.10522	T			0	0.700902	-0.434832	-1.53697	P52907	CAPZA1	Homo sapiens	F-actin-capping protein subunit alpha-1
1.26407	1.64729	0.965409	0.915403	1.00281	0.587738	0.814444	0.825651	0.293077	0.749916	T			0	0.363923	0.178782	0.871655	O14579	COPE	Homo sapiens	Coatomer subunit epsilon
0.89653	-1.30568	1.70375	-0.799763	-0.466728	0.724649	0.542191	-0.0638752	1.09669	-0.110668	T			0	0.0251558	-0.040678	-0.0751253	P39687	ANP32A	Homo sapiens	Acidic leucine-rich nuclear phosphoprotein 32 family member A
2.93338	2.8632	3.15695	2.6026	2.79686	2.82586	3.22799	3.16136	3.46485	2.92525	T			0	0.485919	-0.233582	-1.11676	P46782	RPS5	Homo sapiens	40S ribosomal protein S5
0.727718	0.108419	-0.186189	-0.00412941	1.03617	0.870632	1.08616	0.794384	0.447527	-0.236609	T			0	1.00329	0.662553	2.1386	Q96FX7	TRMT61A	Homo sapiens	tRNA (adenine(58)-N(1))-methyltransferase catalytic subunit TRMT61A
0.383383	0.26436	0.196153	0.535271	1.01375	1.13179	1.30482	1.63885	1.34356	1.29211	T			0	0.936504	-0.274719	-2.00282	Q9Y5B9	SUPT16H	Homo sapiens	FACT complex subunit SPT16
6.68825	6.6304	6.46428	6.68845	6.51009	6.27159	6.55978	6.62737	6.13834	6.53126	T			0	0.0286407	0.0148315	0.0852222	P06733	ENO1	Homo sapiens	Alpha-enolase
1.91775	1.67909	1.63952	1.15071	1.92551	0.862373	1.67764	1.77618	1.27126	1.23524	T			0	0.0576615	0.06095	0.166737	O00487	PSMD14	Homo sapiens	26S proteasome non-ATPase regulatory subunit 14
0.481379	0.358524	0.650685	0.878719	-0.627594	1.77685	0.90579	1.28171	-1.04394	2.6405	T			0	0.075028	-0.27441	-0.21355	P68133	ACTA1	Homo sapiens	Actin, alpha skeletal muscle
7.96877	7.9234	7.77528	7.66086	6.32632	6.84582	7.46029	7.52458	6.60488	6.89174	T			0	0.110139	-0.129586	-0.304406	P68104	EEF1A1	Homo sapiens	Elongation factor 1-alpha 1
2.25671	2.13199	2.05727	2.40196	2.08451	1.88825	2.2155	2.22036	1.6178	2.40773	T			0	0.0250703	-0.0192115	-0.0748766	P35637	FUS	Homo sapiens	RNA-binding protein FUS
2.67988	3.10859	0.26278	2.87853	1.03287	2.94644	2.97391	2.81745	1.61129	2.10658	T			0	0.0663734	0.139299	0.19039	Q9BS26	ERP44	Homo sapiens	Endoplasmic reticulum resident protein 44
-0.551826	-0.493311	-0.045598	-0.200016	-0.161835	0.656792	0.713533	0.628395	0.591648	-0.177553	T			0	0.0491727	0.0553335	0.143343	Q15020	SART3	Homo sapiens	Squamous cell carcinoma antigen recognized by T-cells 3
2.92655	2.46102	2.25824	2.24554	3.02652	3.03703	3.01099	2.96943	2.94176	3.08629	T			0	0.223224	0.0256894	0.571725	P17844	DDX5	Homo sapiens	Probable ATP-dependent RNA helicase DDX5
1.76507	1.71991	1.27834	1.68726	2.07962	2.24364	2.57776	2.62096	2.39365	2.16243	T			0	0.176817	-0.0920035	-0.465857	P49915	GMPS	Homo sapiens	GMP synthase [glutamine-hydrolyzing]
2.66162	3.3407	2.50335	2.96048	1.28745	2.01972	2.0035	2.46195	1.54093	2.33438	T			0	0.382866	-0.342198	-0.910363	P27708	CAD	Homo sapiens	CAD protein
2.72939	3.62834	2.55677	3.43276	1.53793	2.64467	2.47195	2.80178	1.49109	2.55468	T			0	0.0414022	-0.0643336	-0.121612	P55884	EIF3B	Homo sapiens	Eukaryotic translation initiation factor 3 subunit B
3.86031	4.16651	3.94301	4.06983	3.92665	3.8714	4.10007	4.10206	4.14427	3.93497	T			0	0.429554	-0.0943985	-1.00463	Q9Y230	RUVBL2	Homo sapiens	RuvB-like 2
0.468636	0.582216	0.811799	0.840511	1.6032	1.24421	1.19633	1.1981	1.29997	1.03675	T			0	0.494932	0.16964	1.13456	Q14980	NUMA1	Homo sapiens	Nuclear mitotic apparatus protein 1
-1.89599	-4.3155	-2.09506	-5.12606	0.0712566	-3.83534	-3.56578	-3.98094	-0.511171	-2.78999	T			0	0.00321399	-0.0159219	-0.00983109	P16104	H2AFX	Homo sapiens	Histone H2AX
-1.48162	-0.720253	-1.24164	-0.314848	-0.619652	0.558912	0.152939	0.108345	-0.355309	-2.03175	T			0	0.464068	0.790303	1.07347	Q8IUE6	HIST2H2AB	Homo sapiens	Histone H2A type 2-B
3.34543	3.07186	2.95498	2.89265	3.00688	2.18698	2.8908	2.94416	2.74301	2.41319	T			0	0.00573134	-0.00523186	-0.0174814	P31689	DNAJA1	Homo sapiens	DnaJ homolog subfamily A member 1
1.44588	2.04596	1.50674	1.73849	1.38363	1.45104	1.51772	1.98808	0.687035	1.6032	T			0	0.0212339	0.0246944	0.0636763	O76003	GLRX3	Homo sapiens	Glutaredoxin-3
3.58803	2.97311	2.80644	3.77412	2.86742	3.30202	3.05014	3.09816	2.32928	3.33279	T			0	0.177109	0.153122	0.466538	P05141	SLC25A5	Homo sapiens	ADP/ATP translocase 2
1.8809	2.11433	2.24154	2.03195	1.52507	1.5773	1.35164	1.67768	1.40284	1.4085	T			0	0.0347804	-0.0116692	-0.102842	Q7Z6Z7	HUWE1	Homo sapiens	E3 ubiquitin-protein ligase HUWE1
3.63786	3.82888	4.34831	3.92808	3.30031	3.51395	3.28947	3.51297	2.91675	3.57231	T			0	0.0526268	0.0339025	0.152905	P26038	MSN	Homo sapiens	Moesin
1.45758	1.80199	1.03936	1.89414	1.74765	2.01189	1.928	1.89573	1.67454	1.85385	T			0	0.353255	0.0878092	0.849719	Q9UNF1	MAGED2	Homo sapiens	Melanoma-associated antigen D2
0.715458	1.04877	0.554976	1.15813	0.481022	0.636404	0.719463	0.835007	0.522135	0.782511	T			0	0.351301	-0.100921	-0.845692	Q8N1F7	NUP93	Homo sapiens	Nuclear pore complex protein Nup93
2.87556	3.11619	2.78427	2.91685	2.6216	2.65172	2.47847	2.92347	2.48851	2.76643	T			0	0.442699	-0.142207	-1.03092	Q13347	EIF3I	Homo sapiens	Eukaryotic translation initiation factor 3 subunit I
5.20934	5.63507	4.84538	5.40976	4.36302	4.79273	4.93328	5.01082	4.4045	4.7274	T			0	0.0244283	-0.0178986	-0.0730084	P50991	CCT4	Homo sapiens	T-complex protein 1 subunit delta
6.08134	5.71138	6.30166	6.02305	6.65413	5.9995	5.94248	6.12068	6.42315	6.06491	T			0	0.00543033	-0.00420825	-0.0165689	P11142	HSPA8	Homo sapiens	Heat shock cognate 71 kDa protein
0.0620842	0.0336018	-0.586884	0.234697	0.506466	0.872665	1.02781	1.05932	0.639791	0.6068	T			0	0.0546834	0.0336761	0.15857	A6NHR9	SMCHD1	Homo sapiens	Structural maintenance of chromosomes flexible hinge domain-containing protein 1
2.61655	2.60766	3.30672	3.05782	3.99508	3.67484	2.93301	2.87597	3.03475	4.24842	T			0	0.0990534	0.147932	0.276223	Q01130	SRSF2	Homo sapiens	Serine/arginine-rich splicing factor 2
3.22985	2.6283	2.83438	2.53169	3.80587	3.12289	3.39253	2.89441	3.25182	3.38243	T			0	0.463418	0.264204	1.07218	P52597	HNRNPF	Homo sapiens	Heterogeneous nuclear ribonucleoprotein F
5.92193	6.55655	5.80959	6.22416	5.04682	5.52541	5.74615	5.98045	5.24382	5.8608	T			0	0.343949	-0.255561	-0.830499	P13639	EEF2	Homo sapiens	Elongation factor 2
1.50224	1.33469	1.97683	1.68825	0.730982	0.865734	0.872751	0.785376	1.15927	1.09754	T			0	0.698558	-0.190904	-1.5324	P52943	CRIP2	Homo sapiens	Cysteine-rich protein 2
4.47707	4.16191	4.30871	4.18998	4.71151	4.18854	4.21057	4.0837	4.44958	4.0812	T			0	0.323126	0.165382	0.787181	P00558	PGK1	Homo sapiens	Phosphoglycerate kinase 1
1.78619	0.73097	1.11459	1.06165	1.62116	-0.656591	0.946024	1.18979	0.614239	0.525312	T			0	0.069007	-0.13958	-0.197473	P07205	PGK2	Homo sapiens	Phosphoglycerate kinase 2
0.139122	0.336393	0.0377779	0.268015	0.323513	0.989443	0.651413	0.832273	0.323679	1.0082	T			0	0.083845	-0.0665957	-0.236817	Q9BWF3	RBM4	Homo sapiens	RNA-binding protein 4
7.14359	7.06821	6.71479	7.13017	6.80564	6.69786	6.76671	6.77464	6.69241	6.69175	T			0	0.371733	0.0371373	0.887651	P14618	PKM	Homo sapiens	Pyruvate kinase PKM
1.73228	-0.000522614	1.55547	0.599688	1.79632	0.867485	0.69136	-0.192909	1.74232	0.570904	T			0	0.247143	0.411614	0.624669	P04908|Q7L7L0	HIST1H2AB|HIST3H2A	Homo sapiens	Histone H2A type 1-B/E|Histone H2A type 3
1.69379	2.08753	1.53526	2.16523	0.605476	1.5518	1.44098	1.62913	0.323332	1.5461	T			0	0.0214347	0.0332311	0.0642646	P35606	COPB2	Homo sapiens	Coatomer subunit beta'
0.922358	0.826679	1.04748	0.637863	-0.13316	0.0165176	0.221025	0.649019	0.150928	0.718958	T			0	1.07487	-0.471507	-2.28667	Q9H6S3	EPS8L2	Homo sapiens	Epidermal growth factor receptor kinase substrate 8-like protein 2
3.4563	3.41711	3.83152	3.65478	2.65228	2.54233	2.40713	2.49606	2.76368	2.46928	T			0	0.132648	-0.0424245	-0.360357	Q9UHD8	SEPTIN9	Homo sapiens	Septin-9
0.908424	1.56355	0.616786	0.99827	1.00026	0.634439	0.348574	0.370539	0.704742	0.667072	T			0	0.137195	0.080307	0.371465	Q86Y56	DNAAF5	Homo sapiens	Dynein assembly factor 5, axonemal
1.89067	2.44848	1.78054	2.66856	2.5333	2.85106	2.81381	2.85483	1.71132	2.59403	T			0	0.407588	0.345995	0.960465	P19338	NCL	Homo sapiens	Nucleolin
0.58296	1.12237	0.270671	0.690289	0.171362	0.722569	0.762827	0.745071	-0.810352	0.729649	T			0	0.236561	0.330797	0.601367	P61960	UFM1	Homo sapiens	Ubiquitin-fold modifier 1
3.59451	4.16051	4.57629	4.42034	3.18489	3.90297	3.08402	3.67365	2.73027	3.72395	T			0	0.0117123	0.0146707	0.0354868	P06753	TPM3	Homo sapiens	Tropomyosin alpha-3 chain
0.352516	1.8814	1.26523	2.10874	1.21023	1.45314	0.807251	1.52041	-0.58004	1.56721	T			0	0.164998	0.321016	0.438127	P07951	TPM2	Homo sapiens	Tropomyosin beta chain
2.86067	3.2358	3.38618	3.95502	2.16825	2.65656	1.93561	2.64028	2.12864	2.9798	T			0	0.432383	-0.329433	-1.0103	P09493	TPM1	Homo sapiens	Tropomyosin alpha-1 chain
3.0554	3.26432	3.34196	3.62778	3.55115	3.03046	2.52745	2.51391	3.63487	3.11859	T			0	0.0409526	-0.0527693	-0.120345	P67936	TPM4	Homo sapiens	Tropomyosin alpha-4 chain
2.83418	3.00335	2.60707	2.91794	2.33266	3.1695	3.1	2.81168	2.1585	2.56484	T			0	0.4682	0.355714	1.08167	Q00796	SORD	Homo sapiens	Sorbitol dehydrogenase
2.68372	3.37793	2.59688	3.06722	2.59123	1.8887	2.66022	2.39783	2.0942	2.52035	T			0	0.0529046	0.042586	0.153671	Q13509	TUBB3	Homo sapiens	Tubulin beta-3 chain
0.466993	1.41498	0.839128	1.29486	1.27143	1.82168	1.82513	1.95953	1.02899	1.71391	T			0	0.0757875	0.0719407	0.215567	Q16531	DDB1	Homo sapiens	DNA damage-binding protein 1
2.65251	2.38799	1.86366	2.40441	2.82594	2.33062	2.39334	2.5078	2.81638	2.41811	T			0	0.118583	-0.0641289	-0.325588	Q12874	SF3A3	Homo sapiens	Splicing factor 3A subunit 3
0.00971985	-0.0950356	-0.388465	-0.308693	0.989826	0.702599	1.30237	0.559967	0.917734	-0.120514	T			0	0.711802	0.545869	1.55824	P13984	GTF2F2	Homo sapiens	General transcription factor IIF subunit 2
5.41346	5.20787	4.86232	5.26241	4.68558	4.46875	4.57185	4.5204	4.0734	4.29118	T			0	0.91264	0.280401	1.9548	Q7KZF4	SND1	Homo sapiens	Staphylococcal nuclease domain-containing protein 1
-2.66179	-3.00177	-4.54527	-1.86748	-3.42648	-4.1393	-3.34994	-2.55359	-7.7542	0.930433	T			0	0.0707789	-0.51279	-0.202221	Q9UKX2	MYH2	Homo sapiens	Myosin-2
-4.02067	-0.990009	-4.62822	-0.790377	-3.05241	-1.30818	-1.91418	-1.60236	-4.66301	-1.69884	T			0	0.191401	0.563145	0.499619	Q9Y623	MYH4	Homo sapiens	Myosin-4
4.87856	3.00046	2.85598	3.69422	4.59984	3.76438	3.37131	3.44882	2.99893	3.51888	T			0	0.674025	0.589637	1.48458	P27348	YWHAQ	Homo sapiens	14-3-3 protein theta
2.10891	2.54868	1.3671	2.21815	2.09324	2.59674	2.97216	2.90092	2.54903	2.63274	T			0	0.195133	-0.140184	-0.508184	Q08211	DHX9	Homo sapiens	ATP-dependent RNA helicase A
-0.424145	0.380472	0.244384	0.410671	-0.653454	-0.0716286	0.23485	2.75913	-0.364717	0.310986	T			0	0.468611	-1.06521	-1.08249	P36871	PGM1	Homo sapiens	Phosphoglucomutase-1
0.310686	0.924982	-0.495955	0.458195	0.183315	0.915901	0.738398	0.961082	0.467957	0.439337	T			0	0.0121736	-0.0102539	-0.0368659	P19387	POLR2C	Homo sapiens	DNA-directed RNA polymerase II subunit RPB3
2.57685	2.53542	1.96266	2.38328	2.87145	3.20205	3.34448	3.07259	2.90248	2.79478	T			0	0.59751	0.216048	1.33553	P25205	MCM3	Homo sapiens	DNA replication licensing factor MCM3
3.38388	3.17605	3.35006	3.45904	3.6933	3.82777	3.63407	3.69207	3.6341	3.57765	T			0	0.562167	0.083772	1.26654	P06748	NPM1	Homo sapiens	Nucleophosmin
2.07572	2.89741	2.78937	2.65906	1.31415	2.0925	1.7603	2.49872	2.10883	2.40487	T			0	1.13779	-0.615158	-2.41936	O60506	SYNCRIP	Homo sapiens	Heterogeneous nuclear ribonucleoprotein Q
1.54523	2.22465	1.17116	2.22101	0.666056	1.80418	1.8791	2.10685	0.792213	1.67979	T			0	0.0475303	-0.0765076	-0.138776	O43242	PSMD3	Homo sapiens	26S proteasome non-ATPase regulatory subunit 3
4.03475	4.0092	4.08779	4.27071	2.85518	2.88088	2.60456	2.8378	3.03919	3.17015	T			0	0.835181	-0.235511	-1.80048	P27816	MAP4	Homo sapiens	Microtubule-associated protein 4
-0.116735	0.652098	-0.138955	0.341364	-0.34037	-0.134783	-1.11357	-0.205212	-0.310349	-0.0480614	T			0	0.483008	-0.341702	-1.11101	Q8IVD9	NUDCD3	Homo sapiens	NudC domain-containing protein 3
4.00045	3.51504	4.16177	3.43858	4.78677	4.10545	3.83159	3.95173	4.36767	4.19953	T			0	0.0779505	0.0682933	0.221298	P10809	HSPD1	Homo sapiens	60 kDa heat shock protein, mitochondrial
2.96725	2.60397	2.93182	2.98025	3.71268	3.44353	3.56084	3.40717	3.72828	3.09367	T			0	0.337424	0.162643	0.816975	Q15233	NONO	Homo sapiens	Non-POU domain-containing octamer-binding protein
2.0628	2.45301	1.8333	2.60828	2.51139	2.77765	2.55033	2.73429	2.18001	2.57101	T			0	0.254461	0.118024	0.640675	O75533	SF3B1	Homo sapiens	Splicing factor 3B subunit 1
1.09051	2.24353	1.29606	2.03387	0.378437	0.65793	0.632999	1.60432	0.134279	1.1513	T			0	0.386065	-0.406842	-0.916872	Q8TEX9	IPO4	Homo sapiens	Importin-4
-0.0764713	-1.45464	-1.05577	-4.45937	0.556246	-3.56556	-0.423119	-1.79035	0.438185	-0.861572	T			0	0.104416	-0.406232	-0.289912	O95926	SYF2	Homo sapiens	Pre-mRNA-splicing factor SYF2
0.126461	0.440075	-0.844125	0.671217	-0.100418	1.06529	0.863111	0.408522	-0.202192	0.571241	T			0	0.336265	0.350136	0.814567	P31930	UQCRC1	Homo sapiens	Cytochrome b-c1 complex subunit 1, mitochondrial
1.04433	0.745821	0.99747	0.483791	0.492006	0.479111	0.935648	0.674097	0.291029	0.467731	T			0	0.351984	0.157969	0.8471	Q99829	CPNE1	Homo sapiens	Copine-1
3.16195	3.59297	2.70503	3.06032	2.62036	3.03743	3.29571	3.31006	3.03497	2.91003	T			0	0.164939	-0.100519	-0.437988	Q15366	PCBP2	Homo sapiens	Poly(rC)-binding protein 2
2.19233	1.89331	1.04349	3.10363	1.68041	3.06147	3.12544	2.37852	1.34159	4.22086	T			0	0.00836508	-0.0245469	-0.0254394	P15924	DSP	Homo sapiens	Desmoplakin
7.56963	7.52163	7.08113	7.30991	6.74957	6.59865	7.0305	7.08162	6.96876	6.76299	T			0	0.388434	-0.144886	-0.921686	P78371	CCT2	Homo sapiens	T-complex protein 1 subunit beta
1.22649	2.64136	2.33142	2.84106	0.352993	2.49257	2.44553	3.05241	1.63234	3.14448	T			0	0.419944	-0.846045	-0.985346	P0DP23|P0DP24|P0DP25	CALM1|CALM2|CALM3	Homo sapiens	Calmodulin-1|Calmodulin-2|Calmodulin-3
3.36521	4.0421	3.80226	4.06699	3.5652	3.70422	3.6896	3.83198	3.03923	3.60791	T			0	0.266321	0.159967	0.666441	Q02790	FKBP4	Homo sapiens	Peptidyl-prolyl cis-trans isomerase FKBP4
3.0917	3.18279	2.81081	3.307	2.73834	3.39812	3.33732	3.22594	2.6141	3.14499	T			0	0.223314	0.162915	0.571926	P40939	HADHA	Homo sapiens	Trifunctional enzyme subunit alpha, mitochondrial
1.76694	2.67929	1.82932	2.6974	2.75391	3.32544	3.59562	3.53184	2.36853	2.92611	T			0	0.271327	0.282829	0.677253	P55060	CSE1L	Homo sapiens	Exportin-2
7.68471	3.2116	7.31853	3.66146	6.88723	2.48293	4.25062	3.11615	7.69915	3.07798	T			0	0.0150617	-0.0908318	-0.0454681	A6NMY6	ANXA2P2	Homo sapiens	Putative annexin A2-like protein
7.59285	6.24861	7.22852	6.61196	6.53733	5.48309	6.17308	5.95391	7.36366	5.97981	T			0	0.262577	-0.367962	-0.65833	P07355	ANXA2	Homo sapiens	Annexin A2
6.90831	6.77732	6.78204	6.7731	6.16628	6.01013	6.20259	6.13655	5.89351	5.90965	T			0	0.677437	0.14643	1.49123	P46060	RANGAP1	Homo sapiens	Ran GTPase-activating protein 1
0.619741	1.96652	1.05428	1.76295	0.968554	1.98378	2.40179	2.38808	-0.446823	2.18563	T			0	0.151521	0.409079	0.406077	Q9Y224	RTRAF	Homo sapiens	RNA transcription, translation and transport factor protein
2.73976	3.20105	2.71596	3.09643	1.64242	2.30804	2.19972	2.58349	1.59462	2.53102	T			0	0.186397	-0.186316	-0.488091	Q14204	DYNC1H1	Homo sapiens	Cytoplasmic dynein 1 heavy chain 1
0.646141	1.05221	0.112746	0.858728	1.64493	2.0821	1.7061	2.10219	2.11333	1.61015	T			0	0.239898	-0.130847	-0.608736	P83916	CBX1	Homo sapiens	Chromobox protein homolog 1
2.99081	4.0923	2.76629	3.90094	3.28308	3.78875	4.05453	4.13372	2.876	3.90687	T			0	0.0537419	0.0699253	0.155979	P05388	RPLP0	Homo sapiens	60S acidic ribosomal protein P0
3.67344	3.30637	3.37924	3.5321	3.09371	3.29414	3.29908	3.45882	2.94544	2.95707	T			0	0.233928	0.108533	0.59554	P05198	EIF2S1	Homo sapiens	Eukaryotic translation initiation factor 2 subunit 1
3.7741	4.43228	3.87856	4.4103	4.19058	4.39135	4.09692	4.191	3.94055	4.15491	T			0	0.487271	0.1308	1.11943	Q14974	KPNB1	Homo sapiens	Importin subunit beta-1
2.91487	2.91142	2.71027	2.80021	3.30927	3.31889	3.56216	3.36682	3.35681	2.964	T			0	0.46325	0.167558	1.07185	P22314	UBA1	Homo sapiens	Ubiquitin-like modifier-activating enzyme 1
0.278843	0.203129	-0.139888	0.299875	0.992964	1.05517	1.64994	0.928082	0.265232	0.342606	T			0	1.14495	0.720718	2.43463	P18754	RCC1	Homo sapiens	Regulator of chromosome condensation
-3.08359	-3.633	-3.81143	-2.81175	-4.44374	-0.334787	-2.81053	-1.07878	-3.74278	0.533548	T			0	0.252903	-1.10035	-0.637275	P11217	PYGM	Homo sapiens	Glycogen phosphorylase, muscle form
1.97236	1.97946	2.35207	1.99568	1.84233	2.023	1.88352	2.0457	1.91231	2.01339	T			0	0.474153	-0.0741831	-1.09348	P55036	PSMD4	Homo sapiens	26S proteasome non-ATPase regulatory subunit 4
3.64717	3.29399	3.67675	3.40348	3.42641	3.33912	2.94683	3.41146	3.50817	3.43888	T			0	0.647747	-0.215387	-1.4334	P20700	LMNB1	Homo sapiens	Lamin-B1
1.85682	2.25074	2.3018	2.49455	1.28899	1.94108	1.28293	1.32135	0.816353	1.50165	T			0	0.413334	0.291217	0.972048	Q14247	CTTN	Homo sapiens	Src substrate cortactin
0.438152	0.451117	0.460584	0.670124	-1.29224	0.299444	1.58285	0.932272	-0.0410156	0.411659	T			0	0.0969011	-0.237623	-0.270699	O95372	LYPLA2	Homo sapiens	Acyl-protein thioesterase 2
2.20968	2.65279	2.31797	2.72131	1.48687	1.85876	1.67864	1.54634	0.804564	1.59735	T			0	0.574804	0.35867	1.29122	Q9P2E9	RRBP1	Homo sapiens	Ribosome-binding protein 1
0.738377	1.04997	0.963853	0.958145	1.15304	1.28522	1.1213	1.18135	0.45126	1.26399	T			0	0.348547	0.220985	0.840007	Q16630	CPSF6	Homo sapiens	Cleavage and polyadenylation specificity factor subunit 6
2.03486	2.14706	2.52269	2.56088	1.66007	1.41803	1.53706	1.48798	1.59247	1.42741	T			0	0.157901	0.0357647	0.421309	O43491	EPB41L2	Homo sapiens	Band 4.1-like protein 2
5.16127	4.83449	4.48883	5.07493	3.97255	4.035	3.86345	4.04397	3.87045	4.29894	T			0	0.353721	-0.114122	-0.850681	P55209	NAP1L1	Homo sapiens	Nucleosome assembly protein 1-like 1
0.829617	1.40622	1.21698	1.40698	1.35609	0.934883	1.27732	1.41524	1.51171	0.946568	T			0	0.17791	-0.101741	-0.468404	Q01581	HMGCS1	Homo sapiens	Hydroxymethylglutaryl-CoA synthase, cytoplasmic
1.62628	1.28461	1.20266	0.303905	0.428011	1.01706	1.59517	1.83399	1.16679	1.19857	T			0	0.409189	-0.386372	-0.963695	O00148	DDX39A	Homo sapiens	ATP-dependent RNA helicase DDX39A
1.59734	1.49974	0.671172	1.23387	0.860701	1.39358	1.17311	1.43579	-0.103374	1.49841	T			0	0.134183	0.198856	0.364113	Q16881	TXNRD1	Homo sapiens	Thioredoxin reductase 1, cytoplasmic
4.23305	4.16325	5.12657	4.14064	4.88228	4.50812	4.41674	4.42969	4.48486	4.41882	T			0	0.476247	0.15792	1.09762	P38646	HSPA9	Homo sapiens	Stress-70 protein, mitochondrial
1.69883	1.58396	1.86615	1.57544	0.720943	0.429838	0.333874	0.429638	0.352045	0.552402	T			0	0.143001	0.05019	0.385564	Q9H0B6	KLC2	Homo sapiens	Kinesin light chain 2
1.69607	1.95756	1.13611	1.41096	0.882708	0.208906	0.930422	1.16786	1.61304	0.824551	T			0	0.742556	-0.527807	-1.61833	P23258	TUBG1	Homo sapiens	Tubulin gamma-1 chain
1.88549	1.4675	1.37759	1.35265	1.56439	0.968409	0.994379	1.3787	1.89474	0.965414	T			0	0.288925	-0.237224	-0.714981	P54105	CLNS1A	Homo sapiens	Methylosome subunit pICln
9.46221	10.0636	9.09323	9.82048	8.4796	8.73288	8.83506	9.09197	8.56881	8.93788	T			0	0.416487	-0.183707	-0.978395	P47897	QARS	Homo sapiens	Glutamine--tRNA ligase
1.06911	1.92505	0.972919	1.72632	0.447374	1.49569	1.76095	1.89048	0.831226	1.66333	T			0	0.166386	-0.227007	-0.441403	P04844	RPN2	Homo sapiens	Dolichyl-diphosphooligosaccharide--protein glycosyltransferase subunit 2
3.40543	3.43867	3.15065	2.07559	4.19994	1.14096	2.05814	1.91737	4.66768	2.11191	T			0	0.124917	-0.432639	-0.341322	Q7Z2Z2	EFL1	Homo sapiens	Elongation factor-like GTPase 1
0.163168	-0.927391	0.316396	-0.835266	1.86504	0.45322	-0.441622	-0.478352	0.649317	0.651091	T			0	0.172919	0.351529	0.45675	Q9NWH9	SLTM	Homo sapiens	SAFB-like transcription modulator
2.39862	3.79952	2.37467	3.13035	1.73347	3.40662	3.41706	3.72698	2.32782	3.70433	T			0	0.214381	-0.400662	-0.551889	P63241	EIF5A	Homo sapiens	Eukaryotic translation initiation factor 5A-1
3.68268	4.02338	2.88222	3.2287	3.52532	3.19428	3.95684	3.74248	3.06005	3.07925	T			0	0.349309	0.26489	0.84158	P32969	RPL9	Homo sapiens	60S ribosomal protein L9
4.35526	4.36904	4.43974	4.72995	4.58875	4.66917	4.32233	4.41928	4.57692	4.50553	T			0	0.0808671	0.0261726	0.228995	Q92922	SMARCC1	Homo sapiens	SWI/SNF complex subunit SMARCC1
-0.372093	-0.446053	-0.423333	-0.305349	1.65661	1.4014	1.92229	1.71852	1.63712	0.640129	T			0	0.362342	0.328174	0.86841	Q9NQW6	ANLN	Homo sapiens	Anillin
-3.21586	-3.3438	-3.64486	-3.35833	-2.44988	-2.08764	-2.07404	-1.68807	-2.72662	-2.16542	T			0	0.0106553	-0.0104847	-0.0323219	Q96KQ7	EHMT2	Homo sapiens	Histone-lysine N-methyltransferase EHMT2
1.36285	1.21786	1.44447	1.07708	2.04243	1.66644	1.88552	1.67244	1.67338	1.58518	T			0	0.914638	0.221123	1.95881	Q8N163	CCAR2	Homo sapiens	Cell cycle and apoptosis regulator protein 2
1.10361	0.912062	0.457644	0.9638	1.3582	1.80874	1.93836	1.70299	1.04788	1.58078	T			0	0.41003	0.257885	0.965389	O43143	DHX15	Homo sapiens	Pre-mRNA-splicing factor ATP-dependent RNA helicase DHX15
2.36684	2.39519	2.25521	2.15311	2.31272	2.26264	2.30215	2.64823	1.82999	2.51237	T			0	0.051077	-0.037693	-0.148622	Q12905	ILF2	Homo sapiens	Interleukin enhancer-binding factor 2
1.77361	1.99892	1.86601	2.01129	1.06485	1.85715	2.01175	2.17538	1.43642	1.83094	T			0	0.177613	-0.169663	-0.467712	P51665	PSMD7	Homo sapiens	26S proteasome non-ATPase regulatory subunit 7
1.37725	0.935822	1.15764	1.15183	1.72568	1.38556	1.14126	1.07292	1.82321	1.09896	T			0	0.103406	0.085804	0.287341	P24752	ACAT1	Homo sapiens	Acetyl-CoA acetyltransferase, mitochondrial
1.12909	1.56742	0.818501	1.83107	1.83665	2.76694	2.89389	2.52412	1.76151	2.26488	T			0	0.322664	0.315655	0.786215	Q14566	MCM6	Homo sapiens	DNA replication licensing factor MCM6
3.45481	3.44988	2.87939	2.94697	3.01591	2.45432	3.19693	3.22475	3.30921	3.06471	T			0	0.590865	-0.310506	-1.32257	Q15365	PCBP1	Homo sapiens	Poly(rC)-binding protein 1
3.43745	3.17986	2.90449	2.87252	1.95938	2.09287	2.11335	2.39841	2.02956	2.14125	T			0	0.491018	-0.134537	-1.12683	Q99733	NAP1L4	Homo sapiens	Nucleosome assembly protein 1-like 4
-0.437559	-0.931469	-1.37996	-0.891027	0.233746	0.260799	0.594843	0.185295	0.518705	-0.661907	T			0	0.399077	0.349098	0.943266	Q14137	BOP1	Homo sapiens	Ribosome biogenesis protein BOP1
4.03756	4.58057	4.32104	4.49382	3.05284	3.35928	3.32973	3.66343	3.37024	3.60085	T			0	1.05781	-0.297561	-2.25113	Q8WUM4	PDCD6IP	Homo sapiens	Programmed cell death 6-interacting protein
3.58437	4.24506	3.07197	4.26484	3.14878	3.5424	3.78528	3.88964	2.66382	3.80681	T			0	0.0298349	0.0387332	0.0886661	P52209	PGD	Homo sapiens	6-phosphogluconate dehydrogenase, decarboxylating
1.23056	1.21832	1.65516	1.21471	0.0755634	0.236919	0.00835228	0.446541	0.242533	0.364464	T			0	1.2721	-0.244234	-2.71167	P46939	UTRN	Homo sapiens	Utrophin
-2.98611	0.561136	0.00295162	0.714291	-2.8635	0.489145	-2.44852	-1.21085	-4.30621	-2.24112	T			0	0.282931	0.978435	0.702177	Q58FF6	HSP90AB4P	Homo sapiens	Putative heat shock protein HSP 90-beta 4
-0.860514	-0.0546188	-1.14205	-0.260235	-0.29525	-0.261436	-0.197464	-0.28371	-0.521458	-0.0145855	T			0	0.0503362	0.0218678	0.146571	P30043	BLVRB	Homo sapiens	Flavin reductase (NADPH)
3.21342	3.65226	3.19963	3.52982	2.01264	2.45062	2.34421	2.39965	2.53576	2.29582	T			0	0.40121	-0.141251	-0.94758	Q04637	EIF4G1	Homo sapiens	Eukaryotic translation initiation factor 4 gamma 1
2.06614	2.11505	1.96268	1.76197	1.03456	0.943806	1.04126	0.667574	1.09821	0.920052	T			0	0.36004	0.111261	0.863683	Q9BR76	CORO1B	Homo sapiens	Coronin-1B
1.35036	1.85798	1.07205	1.62309	0.469	0.73958	0.91847	1.21492	1.44143	0.908998	T			0	1.11527	-0.479434	-2.37158	P30154	PPP2R1B	Homo sapiens	Serine/threonine-protein phosphatase 2A 65 kDa regulatory subunit A beta isoform
1.94562	1.59366	1.46172	1.84794	1.72657	1.93068	1.82971	1.72444	1.86588	1.89197	T			0	0.00650159	0.00155767	0.0198136	Q99714	HSD17B10	Homo sapiens	3-hydroxyacyl-CoA dehydrogenase type-2
2.53724	1.09621	0.89294	2.02217	2.34191	3.21414	2.94617	0.506191	2.35263	4.8227	T			0	0.0752999	0.273568	0.214273	P02538	KRT6A	Homo sapiens	Keratin, type II cytoskeletal 6A
1.71064	1.78751	1.66953	1.51637	1.65317	1.05221	1.42318	1.8176	1.57255	1.4514	T			0	0.505924	-0.237661	-1.15623	P43686	PSMC4	Homo sapiens	26S proteasome regulatory subunit 6B
1.85659	2.34196	1.70971	2.43845	0.808466	1.37219	0.682516	1.14873	1.25124	1.54154	T			0	0.672866	-0.359443	-1.48233	Q9NQX3	GPHN	Homo sapiens	Gephyrin
1.52487	1.85816	1.86467	1.95006	1.86582	2.34244	2.52789	2.68679	2.20832	2.32973	T			0	0.266955	-0.162901	-0.667812	P12004	PCNA	Homo sapiens	Proliferating cell nuclear antigen
0.895927	1.39876	1.72109	1.54596	1.30843	0.939276	0.776979	1.06693	0.573393	1.11807	T			0	0.140243	0.0887616	0.378878	Q9Y2J2	EPB41L3	Homo sapiens	Band 4.1-like protein 3
4.02992	2.79883	2.90923	2.60625	3.06116	3.39736	2.47887	2.76768	3.66269	3.00362	T			0	0.164376	-0.165534	-0.436659	Q9UJZ1	STOML2	Homo sapiens	Stomatin-like protein 2, mitochondrial
2.59867	2.2543	2.19524	2.11036	2.94335	2.58301	2.82784	2.79005	2.8916	2.54883	T			0	0.100716	0.0412388	0.280477	Q9Y3I0	RTCB	Homo sapiens	tRNA-splicing ligase RtcB homolog
2.42533	3.26553	1.72562	3.20589	1.32569	2.37907	2.25898	2.52263	1.82668	2.20696	T			0	0.194939	-0.197507	-0.50774	Q9UHB9	SRP68	Homo sapiens	Signal recognition particle subunit SRP68
1.16182	3.35979	1.56374	2.44346	1.05563	1.86191	2.02784	2.21217	1.50651	1.91583	T			0	0.2506	-0.229711	-0.632242	Q13155	AIMP2	Homo sapiens	Aminoacyl tRNA synthase complex-interacting multifunctional protein 2
3.3988	4.07286	3.70683	4.15401	2.97053	3.44281	3.71038	3.72042	2.65878	3.61687	T			0	0.0359066	0.042551	0.106051	Q9HB71	CACYBP	Homo sapiens	Calcyclin-binding protein
4.58107	4.41209	4.6764	4.44689	4.87928	4.12352	4.52912	4.51959	4.49165	4.19177	T			0	0.17113	0.109639	0.452558	P55072	VCP	Homo sapiens	Transitional endoplasmic reticulum ATPase
1.80809	2.35132	2.32036	2.21479	1.49831	1.72168	1.55237	1.63154	1.45999	1.72336	T			0	0.0474163	-0.0141767	-0.138458	P46940	IQGAP1	Homo sapiens	Ras GTPase-activating-like protein IQGAP1
6.25018	6.21413	5.60396	6.28822	4.93787	5.33728	5.53081	5.52288	4.83668	5.3862	T			0	0.024608	0.0200634	0.0735315	P22234	PAICS	Homo sapiens	Multifunctional protein ADE2
2.67441	1.62264	1.65365	1.70962	2.45114	1.94238	2.1203	2.42001	2.11962	2.38919	T			0	0.320466	-0.138332	-0.781615	P31943	HNRNPH1	Homo sapiens	Heterogeneous nuclear ribonucleoprotein H
1.61434	0.862038	1.02951	1.39267	1.71603	1.18166	1.46138	1.26861	1.41967	1.46845	T			0	0.151987	0.0674426	0.407195	P55795	HNRNPH2	Homo sapiens	Heterogeneous nuclear ribonucleoprotein H2
0.541693	0.905777	0.660348	0.872879	1.34939	1.9982	1.93737	1.75915	1.18401	1.60069	T			0	0.387248	0.247038	0.919276	P27694	RPA1	Homo sapiens	Replication protein A 70 kDa DNA-binding subunit
3.6426	2.28633	3.27065	2.18941	2.1675	0.42362	1.45922	2.51285	2.77514	2.20855	T			0	1.01304	-1.14874	-2.15859	P41567	EIF1	Homo sapiens	Eukaryotic translation initiation factor 1
3.44398	3.58469	3.70723	3.57835	3.74337	3.67902	3.71357	3.86605	3.43419	3.60433	T			0	0.239327	0.0771306	0.607476	P0DMV8|P0DMV9	HSPA1A|HSPA1B	Homo sapiens	Heat shock 70 kDa protein 1A|Heat shock 70 kDa protein 1B
1.09986	2.08591	1.78184	2.17377	1.7394	2.05277	2.08018	2.20982	1.57354	2.30155	T			0	0.100255	-0.0708516	-0.279298	Q12906	ILF3	Homo sapiens	Interleukin enhancer-binding factor 3
-1.01634	-0.693638	-3.37082	0.409264	-4.00464	-0.323965	-0.614384	-1.3749	-2.23034	0.314146	T			0	0.146429	-0.550632	-0.393842	P68366	TUBA4A	Homo sapiens	Tubulin alpha-4A chain
1.38161	1.43509	1.98117	1.83932	4.04875	2.47472	2.31637	2.19975	2.37557	1.9709	T			0	0.606271	0.764542	1.35261	P0C0S5|Q71UI9	H2AFZ|H2AFV	Homo sapiens	Histone H2A.Z|Histone H2A.V
3.17411	3.18007	3.02089	2.8034	4.86219	3.88222	4.64924	4.40606	4.53364	3.33708	T			0	0.315936	0.372288	0.772116	P52292	KPNA2	Homo sapiens	Importin subunit alpha-1
1.28179	1.04947	0.582755	0.857002	0.747902	0.389318	-0.323372	0.237244	0.669586	0.404049	T			0	0.186629	-0.165677	-0.488626	Q86VY4	TSPYL5	Homo sapiens	Testis-specific Y-encoded-like protein 5
1.9447	1.8527	1.39172	1.25087	1.6625	1.67645	1.63036	1.70178	0.800337	1.81013	T			0	0.274303	0.21902	0.683663	Q9Y5S9	RBM8A	Homo sapiens	RNA-binding protein 8A
2.07674	2.04377	1.5033	2.00207	0.441515	1.11599	1.26761	1.051	0.0973721	1.00501	T			0	0.217215	0.223911	0.558263	O94826	TOMM70	Homo sapiens	Mitochondrial import receptor subunit TOM70
4.014	4.28378	4.14402	4.64497	3.93859	4.98061	4.80757	4.44501	3.76909	5.24652	T			0	0.0573219	0.0887152	0.165808	P32119	PRDX2	Homo sapiens	Peroxiredoxin-2
2.73429	2.44267	2.38365	2.01523	2.80049	2.42944	1.82559	2.06859	2.59493	3.50359	T			0	0.296829	-0.370528	-0.731793	Q86V81	ALYREF	Homo sapiens	THO complex subunit 4
-1.07978	-1.33766	-1.15519	-0.765137	-1.46358	-0.666565	-1.07711	-0.92067	-1.96244	-0.490807	T			0	0.03818	0.0555553	0.112508	Q9GZS3	WDR61	Homo sapiens	WD repeat-containing protein 61
0.560637	-0.0104637	-0.50538	-0.236689	-0.187105	0.444838	0.24885	0.263439	-0.565367	0.295397	T			0	0.194177	0.171038	0.505994	Q96DI7	SNRNP40	Homo sapiens	U5 small nuclear ribonucleoprotein 40 kDa protein
3.64805	4.05977	3.27643	3.7851	2.18022	2.61618	2.76732	2.88056	2.36956	2.75802	T			0	0.251128	-0.148141	-0.633396	P26640	VARS	Homo sapiens	Valine--tRNA ligase
2.13652	2.55166	1.86786	2.50601	2.85402	3.23303	3.64497	3.52986	3.2526	3.0751	T			0	0.0546644	-0.0418421	-0.158518	P12956	XRCC6	Homo sapiens	X-ray repair cross-complementing protein 6
4.00127	3.41485	2.22281	2.86557	2.89546	3.0393	3.42059	3.44333	3.01852	3.4144	T			0	0.345731	-0.173635	-0.834186	Q99623	PHB2	Homo sapiens	Prohibitin-2
3.67249	3.66957	4.23142	3.31407	3.62225	3.48819	3.54094	3.87268	3.34254	3.77769	T			0	0.271892	-0.113845	-0.678471	P05783	KRT18	Homo sapiens	Keratin, type I cytoskeletal 18
3.53385	3.05828	3.40309	3.18216	3.83809	3.55165	3.41051	3.49113	3.96134	3.44222	T			0	0.0521016	-0.0314827	-0.151455	Q16777|Q6FI13	HIST2H2AC|HIST2H2AA3	Homo sapiens	Histone H2A type 2-C|Histone H2A type 2-A
3.93757	4.12886	4.16182	3.9002	3.19674	3.07133	3.40098	3.71009	3.27682	3.63591	T			0	0.900396	-0.317922	-1.93026	P12268	IMPDH2	Homo sapiens	Inosine-5'-monophosphate dehydrogenase 2
4.66545	4.87998	4.84235	4.65947	4.09492	3.44851	4.01071	4.25765	3.50179	4.18945	T			0	0.156202	-0.131578	-0.417263	Q9BUF5	TUBB6	Homo sapiens	Tubulin beta-6 chain
0.440613	0.2159	0.571319	0.270861	1.18562	0.628227	1.04638	0.698853	1.05151	0.421341	T			0	0.391033	0.229507	0.926964	Q8TAQ2	SMARCC2	Homo sapiens	SWI/SNF complex subunit SMARCC2
-0.0204544	0.926987	0.108357	0.74382	-1.0767	-0.0541935	0.18441	-0.111217	-1.44153	0.256292	T			0	0.0628848	0.116656	0.180961	Q9UHY1	NRBP1	Homo sapiens	Nuclear receptor-binding protein
2.12466	2.83163	2.90736	3.09616	1.93592	2.47945	1.79196	2.24539	1.93249	2.60001	T			0	0.267146	-0.190182	-0.668224	Q13813	SPTAN1	Homo sapiens	Spectrin alpha chain, non-erythrocytic 1
2.0254	2.7574	2.72432	2.51316	0.83226	2.01373	1.21987	1.71715	1.0893	1.50588	T			0	0.0732154	-0.0821565	-0.208727	P40222	TXLNA	Homo sapiens	Alpha-taxilin
0.880693	1.40904	0.479949	0.948122	-0.164618	-0.175343	-0.215748	-0.245813	0.248304	0.146662	T			0	0.708263	-0.234954	-1.55133	Q86VS8	HOOK3	Homo sapiens	Protein Hook homolog 3
-0.0485973	0.196821	0.205005	0.325951	0.449608	0.978464	1.1436	1.17285	0.307096	0.793018	T			0	0.110367	0.0995674	0.304981	Q14839	CHD4	Homo sapiens	Chromodomain-helicase-DNA-binding protein 4
3.1782	2.96112	3.73221	3.40421	2.5614	2.1367	1.90649	1.50986	2.11743	1.75143	T			0	0.716378	0.408625	1.56717	Q05682	CALD1	Homo sapiens	Caldesmon
1.92284	2.35071	1.85517	2.34208	1.49354	1.79041	1.6364	1.79734	1.49306	1.54692	T			0	0.0766632	0.0276782	0.21789	P48444	ARCN1	Homo sapiens	Coatomer subunit delta
0.819513	0.956221	0.424459	0.888256	-0.160469	0.853174	0.980305	1.135	0.504591	0.942572	T			0	0.30349	-0.303052	-0.745902	P43490	NAMPT	Homo sapiens	Nicotinamide phosphoribosyltransferase
4.14586	5.23293	4.46717	5.25461	4.05021	4.80546	4.66634	4.68636	4.13676	4.47546	T			0	0.094367	0.0744756	0.264174	P31948	STIP1	Homo sapiens	Stress-induced-phosphoprotein 1
1.23786	1.12189	1.10861	1.49275	2.04712	1.84165	1.9064	1.76336	2.33353	1.74172	T			0	0.0238457	-0.0144787	-0.071311	P29401	TKT	Homo sapiens	Transketolase
2.53586	2.93444	2.62705	2.79298	1.92602	2.08446	2.09983	2.1802	1.68231	2.07808	T			0	0.128395	0.0565713	0.349908	Q92616	GCN1	Homo sapiens	eIF-2-alpha kinase activator GCN1
0.077734	-0.542843	-0.587352	-0.796339	0.0333576	-0.155067	0.228918	0.687551	1.13487	0.264517	T			0	1.12998	-0.659909	-2.40276	Q9Y2L1	DIS3	Homo sapiens	Exosome complex exonuclease RRP44
2.47202	2.83451	2.26173	2.83268	2.19126	2.65628	2.82054	2.95437	2.17442	2.70823	T			0	0.0659653	-0.0563132	-0.18929	P34932	HSPA4	Homo sapiens	Heat shock 70 kDa protein 4
1.37675	1.57136	1.20783	1.44114	1.22614	1.69301	1.73693	1.53482	1.88761	1.34185	T			0	0.0544063	-0.0360692	-0.157808	P28482	MAPK1	Homo sapiens	Mitogen-activated protein kinase 1
3.28742	3.93248	3.76107	4.04838	3.71112	3.67895	3.46045	3.71641	3.95325	3.73009	T			0	0.766251	-0.183076	-1.66474	P62258	YWHAE	Homo sapiens	14-3-3 protein epsilon
0.752907	1.92754	0.787286	1.70241	-0.906013	0.625441	0.642811	0.994049	-0.420158	1.14239	T			0	0.250055	-0.451346	-0.631048	P23921	RRM1	Homo sapiens	Ribonucleoside-diphosphate reductase large subunit
0.75865	0.400482	0.323859	0.287659	1.23355	1.23551	1.08341	1.06437	0.595959	1.30949	T			0	0.378823	0.194219	0.902127	P49756	RBM25	Homo sapiens	RNA-binding protein 25
1.90577	1.8333	2.272	2.02727	1.6846	1.53589	1.51539	2.00032	1.43081	1.92642	T			0	0.482834	-0.207223	-1.11066	P28072	PSMB6	Homo sapiens	Proteasome subunit beta type-6
3.72049	4.22103	4.39337	4.63255	4.02741	4.55411	4.28366	4.14336	3.88754	4.43563	T			0	0.238351	0.132888	0.605322	P63104	YWHAZ	Homo sapiens	14-3-3 protein zeta/delta
1.93653	1.96931	1.70535	1.72253	1.54738	1.00323	1.47084	1.63702	1.63425	1.49676	T			0	0.636704	-0.248856	-1.41189	P52788	SMS	Homo sapiens	Spermine synthase
0.0469818	0.283195	-0.326318	0.513926	1.10302	1.14848	1.36801	1.28773	1.22685	0.785412	T			0	0.234945	0.106506	0.597792	P52701	MSH6	Homo sapiens	DNA mismatch repair protein Msh6
-0.376717	0.790989	-0.809632	0.163313	-4.49977	-0.600082	-0.674316	-0.487673	-3.38746	-0.541792	T			0	0.101278	-0.452414	-0.281913	Q6DD88	ATL3	Homo sapiens	Atlastin-3
4.57084	5.35902	5.4202	4.85856	5.97441	3.71699	3.56763	3.7083	4.8168	4.04886	T			0	0.0967526	0.228355	0.270318	P0DPH7|P0DPH8	TUBA3C|TUBA3D	Homo sapiens	Tubulin alpha-3C chain|Tubulin alpha-3D chain
0.399311	0.00268936	-0.0192938	0.0344543	0.347055	0.0814285	0.220304	0.234467	0.433718	-0.0224895	T			0	0.00220515	0.00103124	0.00675296	Q02218	OGDH	Homo sapiens	2-oxoglutarate dehydrogenase, mitochondrial
3.49463	4.52508	3.57056	4.67005	1.87427	3.42291	3.40208	3.61621	2.05406	3.56691	T			0	0.0878494	-0.179307	-0.247279	P43487	RANBP1	Homo sapiens	Ran-specific GTPase-activating protein
2.96062	2.9318	3.38503	2.91339	2.92989	2.75317	3.4347	3.49717	3.14567	2.85269	T			0	0.172407	-0.125921	-0.45555	P25398	RPS12	Homo sapiens	40S ribosomal protein S12
2.47855	2.45214	2.38942	2.27697	2.29457	2.5271	2.72372	2.63384	2.33418	2.36577	T			0	0.170624	0.070535	0.45137	P45974	USP5	Homo sapiens	Ubiquitin carboxyl-terminal hydrolase 5
1.20994	1.82522	1.53729	2.02279	2.61142	3.25569	3.40411	2.91217	1.79035	2.33065	T			0	0.855876	0.74601	1.8415	O43790|Q14533	KRT86|KRT81	Homo sapiens	Keratin, type II cuticular Hb6|Keratin, type II cuticular Hb1
-1.44049	-1.77409	-1.25929	-2.3643	-0.943882	-1.83838	-1.39831	-1.89066	-1.04183	-1.55057	T			0	0.101457	0.100832	0.28237	Q96HQ2	CDKN2AIPNL	Homo sapiens	CDKN2AIP N-terminal-like protein
2.62854	1.20131	1.27225	2.40862	1.44696	3.46429	2.67056	1.06287	0.585636	6.03579	T			0	0.00609373	-0.0341625	-0.0185791	P08779	KRT16	Homo sapiens	Keratin, type I cytoskeletal 16
2.68231	2.79017	2.11508	2.51754	2.46434	3.11368	3.07741	3.01843	2.74128	2.88977	T			0	0.00287641	0.00198364	0.00880188	Q92499	DDX1	Homo sapiens	ATP-dependent RNA helicase DDX1
2.2634	3.27254	1.70294	4.12999	1.72337	4.71898	3.70299	3.46091	1.27228	5.39805	T			0	0.00103501	0.00470098	0.00317384	P02533	KRT14	Homo sapiens	Keratin, type I cytoskeletal 14
5.2147	5.90706	5.4146	5.71298	4.87077	5.31432	5.40643	5.73645	4.46112	5.49873	T			0	0.0275872	-0.034928	-0.0821772	P26641	EEF1G	Homo sapiens	Elongation factor 1-gamma
0.642893	0.783285	0.7963	1.05656	0.646061	0.416283	0.392836	0.595827	0.166752	0.73745	T			0	0.0264327	-0.0149498	-0.0788332	P50454	SERPINH1	Homo sapiens	Serpin H1
4.94999	4.75472	4.34201	4.5162	4.08409	3.93933	4.2894	4.24191	4.24122	3.73775	T			0	0.0538038	0.030646	0.15615	P17987	TCP1	Homo sapiens	T-complex protein 1 subunit alpha
2.30315	2.58707	2.52112	2.22173	1.8049	1.61531	1.94815	2.35301	1.68765	2.22262	T			0	0.591804	-0.2983	-1.3244	P25787	PSMA2	Homo sapiens	Proteasome subunit alpha type-2
2.22388	2.75098	2.32322	2.31879	2.73823	2.40846	2.57934	2.8007	2.21549	2.45255	T			0	0.165905	0.0857658	0.440269	P08758	ANXA5	Homo sapiens	Annexin A5
4.60772	4.65117	3.70833	4.73559	4.20374	4.62868	4.00983	4.41539	4.03329	4.60914	T			0	0.103884	-0.0718587	-0.288557	P09211	GSTP1	Homo sapiens	Glutathione S-transferase P
1.99182	1.86815	1.47287	1.91884	2.33105	2.70333	2.90257	2.57277	2.52053	2.31523	T			0	0.403417	0.176139	0.952041	P33991	MCM4	Homo sapiens	DNA replication licensing factor MCM4
7.79462	6.75278	7.02246	7.19122	7.37115	6.94475	7.04359	6.92078	7.66588	7.06253	T			0	0.135849	-0.0965652	-0.368184	P23528	CFL1	Homo sapiens	Cofilin-1
1.23352	0.77721	1.01162	0.86867	1.31568	0.642628	-0.0153446	1.093	0.788818	1.20766	T			0	0.400353	-0.382172	-0.945848	Q9Y281	CFL2	Homo sapiens	Cofilin-2
0.275969	-0.623508	-0.529162	-0.240341	0.979561	0.677349	1.07746	0.681961	1.16784	0.160912	T			0	0.31328	0.241219	0.766537	Q9UBT2	UBA2	Homo sapiens	SUMO-activating enzyme subunit 2
1.97227	1.64673	2.0715	1.57099	2.70959	1.83983	1.89795	2.07119	2.05142	2.02963	T			0	0.128471	0.0983734	0.350096	P43243	MATR3	Homo sapiens	Matrin-3
2.24116	2.74954	3.0419	3.04333	3.05375	2.97576	2.97367	3.17015	2.5811	3.47799	T			0	0.102473	-0.0753536	-0.284962	P51991	HNRNPA3	Homo sapiens	Heterogeneous nuclear ribonucleoprotein A3
2.48598	2.79449	2.45815	2.87966	2.59542	3.43385	3.21487	2.90639	2.48267	3.05194	T			0	0.368825	0.267711	0.881699	P53999	SUB1	Homo sapiens	Activated RNA polymerase II transcriptional coactivator p15
1.92426	3.58335	1.83199	3.58558	0.644686	1.80043	2.54383	2.80486	0.38891	2.81651	T			0	0.127627	-0.340444	-0.348015	P09972	ALDOC	Homo sapiens	Fructose-bisphosphate aldolase C
0.688255	0.695936	0.677167	0.734488	0.361506	0.872059	0.694103	0.682388	0.0746937	0.0851498	T			0	0.653524	0.361812	1.44465	P35270	SPR	Homo sapiens	Sepiapterin reductase
2.02993	2.9341	1.75001	2.95462	2.269	3.75804	3.59037	3.76231	2.25066	3.54378	T			0	0.0099957	0.0202243	0.0303433	P78527	PRKDC	Homo sapiens	DNA-dependent protein kinase catalytic subunit
1.95778	1.75463	1.52443	1.9019	1.45186	1.7394	1.93707	1.79987	1.86663	1.57031	T			0	0.0761366	-0.0361595	-0.216493	P07954	FH	Homo sapiens	Fumarate hydratase, mitochondrial
1.58979	1.36854	0.797791	1.55961	2.06516	2.65902	2.69122	2.36503	1.88459	2.20015	T			0	0.579363	0.321877	1.30012	P49736	MCM2	Homo sapiens	DNA replication licensing factor MCM2
3.72162	2.58564	3.69201	2.99899	4.32773	3.77366	3.4221	3.14357	3.94675	3.69919	T			0	0.277057	0.244662	0.689584	P07910	HNRNPC	Homo sapiens	Heterogeneous nuclear ribonucleoproteins C1/C2
1.38713	1.6958	0.943547	1.74762	1.54994	1.89605	1.78476	1.81647	0.617987	2.2278	T			0	0.142338	0.189497	0.383958	O43809	NUDT21	Homo sapiens	Cleavage and polyadenylation specificity factor subunit 5
1.35561	1.26903	1.73965	1.26342	0.637924	0.982935	1.23441	0.794306	0.885338	0.724449	T			0	0.348495	0.150391	0.839899	Q8N6T3	ARFGAP1	Homo sapiens	ADP-ribosylation factor GTPase-activating protein 1
-0.242559	0.635195	0.495191	-0.198418	-0.266155	-0.156017	0.032795	0.793137	-0.0913658	0.303785	T			0	0.79451	-0.464978	-1.72024	P18669	PGAM1	Homo sapiens	Phosphoglycerate mutase 1
3.85721	3.86969	3.3955	3.78913	2.81406	2.96464	3.09341	3.05063	2.52969	3.0565	T			0	0.152186	0.0784302	0.40767	O75083	WDR1	Homo sapiens	WD repeat-containing protein 1
1.94467	2.34615	2.20395	2.41945	1.77535	2.05166	2.36569	2.69406	1.55722	2.37745	T			0	0.142039	-0.145339	-0.383233	Q99460	PSMD1	Homo sapiens	26S proteasome non-ATPase regulatory subunit 1
0.454308	0.666252	0.839702	0.870747	-0.851709	0.458418	0.44372	1.03975	-0.123894	1.33136	T			0	0.517148	-0.73226	-1.17831	P35754	GLRX	Homo sapiens	Glutaredoxin-1
0.938066	1.86183	1.12332	1.92562	0.713778	0.532421	0.700941	1.0566	-0.345551	1.04973	T			0	0.0451735	0.0621185	0.132198	Q96AC1	FERMT2	Homo sapiens	Fermitin family homolog 2
2.14073	2.21091	1.56574	2.30379	2.33671	3.37639	3.22011	2.96785	2.5274	2.67615	T			0	0.295296	0.253943	0.728539	P33992	MCM5	Homo sapiens	DNA replication licensing factor MCM5
-0.895685	0.102749	-2.81856	0.406839	-3.80167	-0.68416	-0.739811	-0.477243	-4.90211	-0.363707	T			0	0.0320507	0.172474	0.0950346	Q8N668	COMMD1	Homo sapiens	COMM domain-containing protein 1
1.68296	2.14361	1.14222	2.31961	0.285456	1.2515	1.76337	1.80458	0.364347	1.87021	T			0	0.139019	-0.24627	-0.375905	P46926	GNPDA1	Homo sapiens	Glucosamine-6-phosphate isomerase 1
1.8175	2.81829	1.94494	2.16494	1.13667	2.00242	2.5095	2.49994	0.903332	2.28548	T			0	0.00685435	-0.0133851	-0.0208803	P04183	TK1	Homo sapiens	Thymidine kinase, cytosolic
3.28095	3.43581	2.92762	3.30087	2.53082	3.48478	3.71959	3.47808	2.35836	3.22141	T			0	0.171939	0.225781	0.454454	P23396	RPS3	Homo sapiens	40S ribosomal protein S3
4.52672	4.68042	4.6728	4.48062	4.85477	4.67739	4.68648	4.87389	4.90109	5.10388	T			0	1.11662	-0.220074	-2.37443	P25705	ATP5F1A	Homo sapiens	ATP synthase subunit alpha, mitochondrial
2.75946	2.53581	2.2906	2.29226	1.66739	1.75023	1.807	1.87852	1.5456	1.67871	T			0	0.1436	0.040596	0.387013	Q9Y285	FARSA	Homo sapiens	Phenylalanine--tRNA ligase alpha subunit
-4.15527	-4.07112	-3.8221	-4.21502	-2.69282	-1.18311	-0.83647	-0.741629	-2.41636	-1.41912	T			0	0.0200468	-0.0450967	-0.0601926	Q9Y294	ASF1A	Homo sapiens	Histone chaperone ASF1A
3.71716	3.21653	3.70653	3.72859	2.32315	2.88764	2.88859	3.04267	2.59838	2.88549	T			0	0.245978	-0.142386	-0.622112	Q99439	CNN2	Homo sapiens	Calponin-2
-0.672829	-1.00757	-1.6993	-0.747999	-0.436666	0.047863	0.306793	0.157471	-0.305256	-0.448238	T			0	0.237044	0.171338	0.602435	P42166	TMPO	Homo sapiens	Lamina-associated polypeptide 2, isoform alpha
-0.204458	0.085968	0.458259	0.340643	-0.0233421	-0.427343	-0.656647	-0.81991	-0.743744	-0.632532	T			0	0.875753	0.362951	1.88104	Q96QR8	PURB	Homo sapiens	Transcriptional activator protein Pur-beta
1.72241	2.13265	1.5651	1.93266	1.46103	1.4963	1.80189	1.82553	0.890379	1.57084	T			0	0.202968	0.157489	0.526065	P41250	GARS	Homo sapiens	Glycine--tRNA ligase
0.895239	1.1403	0.950927	1.27933	1.37516	1.09068	0.562428	0.872774	0.59919	1.44098	T			0	0.0379402	0.0384401	0.111828	Q99497	PARK7	Homo sapiens	Protein/nucleic acid deglycase DJ-1
2.30199	2.11395	1.9737	2.3193	2.95388	2.9223	3.19894	2.758	2.23668	2.81372	T			0	0.972088	0.422244	2.07489	P14866	HNRNPL	Homo sapiens	Heterogeneous nuclear ribonucleoprotein L
2.06464	1.6205	2.10147	1.73584	1.29192	0.841673	1.10363	1.12918	1.0412	1.02771	T			0	0.0327613	0.0130437	0.0970711	P35222	CTNNB1	Homo sapiens	Catenin beta-1
0.304939	0.692421	0.714797	0.732706	-0.822931	-0.48745	0.564491	0.779646	0.16844	0.106985	T			0	0.567854	-0.60032	-1.27765	Q9UNS2	COPS3	Homo sapiens	COP9 signalosome complex subunit 3
3.08859	3.25729	3.53755	3.55236	3.38397	2.89342	2.62279	3.15973	3.39552	3.0624	T			0	0.417888	-0.239157	-0.981213	P31946	YWHAB	Homo sapiens	14-3-3 protein beta/alpha
2.56719	2.73109	2.89692	2.76621	2.27555	2.22598	2.11885	2.6666	2.32622	2.41433	T			0	1.10116	-0.26226	-2.34181	P61981	YWHAG	Homo sapiens	14-3-3 protein gamma
-1.56673	-1.91102	-1.899	-2.56343	-1.71359	-1.36557	-1.18735	-2.1604	-1.78851	-1.38281	T			0	0.580665	0.355076	1.30267	Q13011	ECH1	Homo sapiens	Delta(3,5)-Delta(2,4)-dienoyl-CoA isomerase, mitochondrial
3.47213	2.97511	3.18695	3.03786	2.72868	2.4609	2.45786	2.3019	2.42033	2.37625	T			0	0.88639	0.182985	1.90226	Q13283	G3BP1	Homo sapiens	Ras GTPase-activating protein-binding protein 1
-0.758669	-0.721895	-0.950734	-0.879553	-1.93644	-0.984907	-0.183189	-0.707155	-1.25616	-0.136152	T			0	0.216807	-0.335023	-0.557345	Q16718	NDUFA5	Homo sapiens	NADH dehydrogenase [ubiquinone] 1 alpha subcomplex subunit 5
3.43996	3.49365	3.76295	3.70314	1.93007	2.17179	1.84497	2.22902	1.75186	2.37539	T			0	0.255626	-0.136478	-0.643217	Q86UP2	KTN1	Homo sapiens	Kinectin
0.288063	0.978867	0.872685	1.00645	-0.0222092	1.07148	0.856272	1.374	-0.00526619	1.74569	T			0	0.254464	-0.402962	-0.640681	P07237	P4HB	Homo sapiens	Protein disulfide-isomerase
-2.99866	-2.52179	-2.41205	-2.76539	-0.701723	-1.86304	-1.58428	-1.41833	-0.712557	-2.3417	T			0	0.0638626	0.107847	0.18361	Q9NYB0	TERF2IP	Homo sapiens	Telomeric repeat-binding factor 2-interacting protein 1
2.12034	3.29683	2.51806	2.93011	1.31754	2.17955	2.10718	2.39282	1.18102	2.08858	T			0	0.0140395	-0.0193831	-0.0424296	P31350	RRM2	Homo sapiens	Ribonucleoside-diphosphate reductase subunit M2
2.32317	1.88	2.41808	2.4655	2.52343	2.21729	1.96652	1.78809	2.32787	1.78942	T			0	0.481328	0.267284	1.10768	Q15459	SF3A1	Homo sapiens	Splicing factor 3A subunit 1
2.82635	5.01357	3.41932	4.77024	3.64581	4.10438	3.9025	4.14148	3.47724	3.70017	T			0	0.179215	0.111265	0.471443	Q05639	EEF1A2	Homo sapiens	Elongation factor 1-alpha 2
3.54699	3.84677	3.40043	5.47257	3.94479	5.71664	5.1454	4.28204	3.2419	6.33248	T			0	0.109378	0.316807	0.302484	P13647	KRT5	Homo sapiens	Keratin, type II cytoskeletal 5
2.65922	2.70647	2.62998	2.32119	2.76292	2.33866	2.25837	2.33929	2.1747	3.04446	T			0	0.0751733	-0.0661678	-0.213936	O43390	HNRNPR	Homo sapiens	Heterogeneous nuclear ribonucleoprotein R
0.233566	1.13218	-0.0968752	0.685081	-2.32808	-0.773993	-1.19496	-0.468117	-3.45913	-0.247038	T			0	0.0119007	-0.0409177	-0.0360502	Q68CZ2	TNS3	Homo sapiens	Tensin-3
-0.043726	-0.620295	-0.574927	-0.713537	-0.913639	-3.59028	-4.19107	-2.10926	-2.41126	-0.930685	T			0	0.416982	-1.08126	-0.979391	Q9UMR2	DDX19B	Homo sapiens	ATP-dependent RNA helicase DDX19B
0.462667	0.719057	0.0337687	0.698425	0.876093	1.50136	1.92462	1.61932	0.964531	0.922478	T			0	0.281848	0.265251	0.69986	O60701	UGDH	Homo sapiens	UDP-glucose 6-dehydrogenase
1.47951	2.53952	1.81564	2.51905	0.920652	2.35397	2.36484	2.33093	1.09656	2.10731	T			0	0.0189735	0.0348892	0.0570352	O95433	AHSA1	Homo sapiens	Activator of 90 kDa heat shock protein ATPase homolog 1
2.33499	3.01015	1.93478	2.86885	1.80566	1.60439	1.95394	2.06206	1.67091	2.00519	T			0	0.322796	-0.124723	-0.786492	O60841	EIF5B	Homo sapiens	Eukaryotic translation initiation factor 5B
0.516766	0.389585	1.02216	-0.227839	1.0693	0.412031	0.518541	0.747887	0.592115	1.52174	T			0	0.336705	-0.287288	-0.81548	P26368	U2AF2	Homo sapiens	Splicing factor U2AF 65 kDa subunit
4.45151	3.92671	4.22588	4.02985	4.57414	3.8571	3.99988	3.9886	4.62414	3.76691	T			0	0.0168658	0.0171579	0.0508146	P04083	ANXA1	Homo sapiens	Annexin A1
2.27756	2.2289	2.67943	2.26969	1.53305	1.30514	1.35321	1.3487	1.48876	1.34622	T			0	0.0101259	0.00257683	0.030734	Q9Y2D5	AKAP2	Homo sapiens	A-kinase anchor protein 2
2.52533	2.0851	2.12691	2.27862	2.69371	2.28574	2.4681	2.45167	2.69418	2.15854	T			0	0.087015	0.0477187	0.245105	Q13435	SF3B2	Homo sapiens	Splicing factor 3B subunit 2
2.48906	3.23047	3.42851	3.16263	2.39378	2.5592	2.25633	2.62602	1.42165	2.88209	T			0	0.0711298	0.0931848	0.203159	O43707	ACTN4	Homo sapiens	Alpha-actinin-4
2.14792	2.0343	2.26344	1.85803	2.56541	2.64582	3.4798	3.28329	2.57268	2.65614	T			0	0.0558888	0.0596415	0.161881	P61289	PSME3	Homo sapiens	Proteasome activator complex subunit 3
3.25936	2.99235	3.7454	3.0651	2.51219	2.22325	1.95993	2.27016	2.23717	2.4762	T			0	0.211459	-0.0960528	-0.545303	Q13561	DCTN2	Homo sapiens	Dynactin subunit 2
-2.6455	-4.47493	-3.37078	-3.64566	-0.996241	-2.50155	-1.98522	-1.86351	-0.628208	-3.12981	T			0	0.0181279	0.0461706	0.0545428	Q9UIU6	SIX4	Homo sapiens	Homeobox protein SIX4
0.337404	1.08923	1.43628	1.53229	0.364368	0.682835	-0.141188	-0.656273	0.971853	-1.1069	T			0	0.347424	0.565777	0.837686	Q96HY6	DDRGK1	Homo sapiens	DDRGK domain-containing protein 1
0.328503	-0.256788	-0.681018	0.0500374	1.15717	0.708967	1.18414	0.771317	1.0637	0.46768	T			0	0.466778	0.249193	1.07885	O43148	RNMT	Homo sapiens	mRNA cap guanine-N7 methyltransferase
0.863354	1.65109	1.23385	1.95772	0.978977	1.38522	1.1167	1.15257	1.18564	1.55135	T			0	0.319377	-0.136224	-0.779334	Q9Y696	CLIC4	Homo sapiens	Chloride intracellular channel protein 4
2.79114	2.47547	2.94876	2.79263	3.89395	3.66019	3.69967	3.61609	3.93773	3.24696	T			0	0.28731	0.151015	0.711536	P52272	HNRNPM	Homo sapiens	Heterogeneous nuclear ribonucleoprotein M
1.45783	0.877832	1.37636	1.06137	0.134472	-0.374374	-0.355654	-0.398361	-0.112331	-0.217556	T			0	0.0840496	0.0442308	0.237353	Q6ZSR9		Homo sapiens	Uncharacterized protein FLJ45252
2.52613	3.06038	1.77885	2.86216	2.04466	2.61044	2.81446	3.07176	1.77282	2.7793	T			0	0.0383021	-0.0514425	-0.112854	P30041	PRDX6	Homo sapiens	Peroxiredoxin-6
3.58312	4.0789	4.10472	3.99144	3.23414	2.9541	3.5542	3.61311	3.67998	3.28386	T			0	0.584758	-0.278166	-1.31065	O43175	PHGDH	Homo sapiens	D-3-phosphoglycerate dehydrogenase
-0.187887	0.882877	0.48857	1.12385	-0.502584	0.24551	-0.410049	-0.188566	-3.32689	0.0133705	T			0	0.355283	0.944986	0.853897	Q8ND04	SMG8	Homo sapiens	Protein SMG8
3.20442	3.93514	3.00024	3.77631	2.1913	3.02554	3.02132	3.31744	1.92682	2.8283	T			0	0.0380085	0.0551999	0.112022	Q15046	KARS	Homo sapiens	Lysine--tRNA ligase
2.26586	2.62862	1.4529	2.19514	1.13109	1.48488	1.66694	1.52597	0.680193	1.41014	T			0	0.292011	0.222205	0.721554	P17812	CTPS1	Homo sapiens	CTP synthase 1
0.0398407	1.09793	0.673036	1.0245	0.174795	0.808884	1.02281	1.07149	0.456741	0.58832	T			0	0.0394694	-0.0366879	-0.116158	Q96P70	IPO9	Homo sapiens	Importin-9
1.08934	1.4192	1.15615	1.6436	0.0732765	0.829489	0.873604	0.862638	-1.12964	0.904728	T			0	0.203535	0.379548	0.527356	P15170	GSPT1	Homo sapiens	Eukaryotic peptide chain release factor GTP-binding subunit ERF3A
-0.334524	0.152338	-0.0823507	0.0342941	-0.173367	0.931515	0.278561	0.265232	-1.00381	1.24847	T			0	0.0857122	0.175606	0.241704	Q8IYB3	SRRM1	Homo sapiens	Serine/arginine repetitive matrix protein 1
3.59698	3.6235	3.41929	3.46128	2.09774	2.69481	2.78256	2.81189	2.37232	2.77542	T			0	0.19089	-0.128172	-0.498445	P49588	AARS	Homo sapiens	Alanine--tRNA ligase, cytoplasmic
2.6929	2.84793	2.96794	3.04444	1.43446	1.85803	1.30095	1.95172	1.36788	2.21552	T			0	0.447754	-0.313892	-1.04101	P35580	MYH10	Homo sapiens	Myosin-10
1.22477	1.51336	1.42365	1.28204	0.952587	0.17334	0.285051	0.302347	-0.192556	0.604063	T			0	0.277696	0.232375	0.690955	O43815	STRN	Homo sapiens	Striatin
0.791397	0.577791	0.304456	0.612635	0.0216179	-0.334381	-0.11536	0.255106	-0.107529	0.018528	T			0	0.596742	-0.198076	-1.33403	P16615	ATP2A2	Homo sapiens	Sarcoplasmic/endoplasmic reticulum calcium ATPase 2
5.62688	6.29107	5.73501	6.58955	5.3651	6.59834	6.36642	6.32114	5.61798	6.51395	T			0	0.0296365	-0.0410671	-0.0880946	Q06830	PRDX1	Homo sapiens	Peroxiredoxin-1
1.23628	0.851694	1.33855	1.19401	2.4989	2.13246	2.32843	2.23629	2.91041	1.91172	T			0	0.0355986	-0.032877	-0.105174	Q13185	CBX3	Homo sapiens	Chromobox protein homolog 3
2.04224	2.3794	2.05663	2.33341	0.9513	1.53644	1.42061	1.62942	1.26154	1.78625	T			0	0.467983	-0.256289	-1.08124	O00159	MYO1C	Homo sapiens	Unconventional myosin-Ic
5.4548	5.5339	4.9937	5.525	4.645	4.59775	4.89665	4.92565	4.42067	4.62718	T			0	0.115867	0.0553017	0.318799	P49368	CCT3	Homo sapiens	T-complex protein 1 subunit gamma
2.9454	3.59373	2.64965	3.67399	1.80649	3.56273	3.3563	3.36106	1.70479	3.04736	T			0	0.0972103	0.204102	0.271494	Q9UHD1	CHORDC1	Homo sapiens	Cysteine and histidine-rich domain-containing protein 1
2.8468	2.80987	2.62377	2.7664	2.5544	2.70731	2.71314	2.60958	2.24039	2.38857	T			0	0.964346	0.245436	2.05916	Q14764	MVP	Homo sapiens	Major vault protein
0.128157	1.0025	0.307944	0.603155	-0.121212	0.238991	0.387087	0.78606	0.0861282	0.435148	T			0	0.457601	-0.26749	-1.06062	O15372	EIF3H	Homo sapiens	Eukaryotic translation initiation factor 3 subunit H
0.419762	0.172503	0.919377	-0.0589485	-0.838694	-0.108442	-1.27389	-0.850735	-1.05539	-0.92079	T			0	0.229152	0.201963	0.584939	Q15654	TRIP6	Homo sapiens	Thyroid receptor-interacting protein 6
-0.766815	0.474564	-0.26315	0.144587	-0.139786	-0.369175	-0.518932	-0.253761	-3.28813	-0.20479	T			0	0.369749	0.906262	0.883591	Q9P000	COMMD9	Homo sapiens	COMM domain-containing protein 9
4.27242	4.67151	5.92569	4.7256	5.53221	5.48372	4.82894	5.10853	5.65227	5.52904	T			0	0.204406	-0.148326	-0.529334	P30050	RPL12	Homo sapiens	60S ribosomal protein L12
2.54691	2.47789	2.47824	2.96529	3.07809	3.39932	3.37969	3.36539	2.65655	3.5344	T			0	0.12751	0.100252	0.347728	P09651	HNRNPA1	Homo sapiens	Heterogeneous nuclear ribonucleoprotein A1
0.841122	0.727623	1.1145	1.20014	3.36706	2.85763	2.82002	2.25211	2.67189	1.8314	T			0	1.19572	0.763108	2.54383	O15355	PPM1G	Homo sapiens	Protein phosphatase 1G
1.61269	1.14322	1.1152	1.37198	1.57853	1.89916	1.08891	1.54202	1.44001	1.7182	T			0	0.0620679	-0.0445442	-0.178745	Q99798	ACO2	Homo sapiens	Aconitate hydratase, mitochondrial
1.5762	1.7041	1.02483	1.67243	1.08104	2.18462	2.09402	2.17901	0.749197	2.12606	T			0	0.0601525	0.101807	0.173536	O14979	HNRNPDL	Homo sapiens	Heterogeneous nuclear ribonucleoprotein D-like
8.43183	8.5047	8.2238	8.59663	8.0393	8.05433	7.68364	8.16697	7.82817	8.12974	T			0	0.289452	-0.11587	-0.716105	P50395	GDI2	Homo sapiens	Rab GDP dissociation inhibitor beta
-0.690432	-1.13755	-1.17269	-1.22011	-0.40069	-0.322454	-0.158241	-0.265522	-0.333712	-0.703896	T			0	0.384707	0.140581	0.91411	Q9H0A0	NAT10	Homo sapiens	RNA cytidine acetyltransferase
2.55187	2.55713	2.36609	2.89564	2.21182	2.56339	2.41411	2.4676	2.3216	2.43805	T			0	0.0386038	-0.0126438	-0.113709	P30153	PPP2R1A	Homo sapiens	Serine/threonine-protein phosphatase 2A 65 kDa regulatory subunit A alpha isoform
0.846672	0.815853	0.686629	0.669004	1.37105	1.03007	1.26323	1.31856	0.922436	0.942026	T			0	0.417849	0.16044	0.981134	Q13868	EXOSC2	Homo sapiens	Exosome complex component RRP4
1.69518	1.99795	1.48038	1.67094	1.63999	1.0109	1.28458	1.35806	1.80389	1.14508	T			0	0.176587	-0.123851	-0.465322	O60664	PLIN3	Homo sapiens	Perilipin-3
-0.691126	-0.400602	-0.719678	-0.200613	0.763714	-0.414122	0.277552	0.0368919	1.36442	-0.206404	T			0	0.115392	-0.189253	-0.31761	O00193	SMAP	Homo sapiens	Small acidic protein
2.34584	2.72196	2.42313	2.33114	2.09947	2.24725	2.54617	2.77432	2.22447	2.58714	T			0	0.482506	-0.231014	-1.11001	P62081	RPS7	Homo sapiens	40S ribosomal protein S7
2.196	2.41027	1.30487	2.23176	0.881165	0.913603	0.977076	1.81963	0.443718	1.39062	T			0	0.29207	-0.294039	-0.721682	P20042	EIF2S2	Homo sapiens	Eukaryotic translation initiation factor 2 subunit 2
2.02735	3.62602	2.10046	2.83377	2.40963	2.66642	2.92748	2.98122	1.90077	2.84475	T			0	0.0883567	0.0922642	0.248601	P61163	ACTR1A	Homo sapiens	Alpha-centractin
2.03686	2.24209	1.60535	2.271	1.90521	2.54525	2.49027	2.49212	1.60148	2.65579	T			0	0.0570575	0.0637779	0.165084	Q15393	SF3B3	Homo sapiens	Splicing factor 3B subunit 3
0.933359	0.490297	-0.93724	1.71779	0.0564709	1.34055	1.26629	1.04835	-0.398279	2.72758	T			0	0.084845	-0.238112	-0.239436	Q8N1N4	KRT78	Homo sapiens	Keratin, type II cytoskeletal 78
1.87399	2.54559	1.69303	2.42006	1.1414	1.51961	1.68701	2.48489	1.51462	1.55801	T			0	0.495155	-0.403166	-1.135	Q16851	UGP2	Homo sapiens	UTP--glucose-1-phosphate uridylyltransferase
1.44833	0.607855	1.06232	0.791031	1.74793	1.25429	1.22467	1.16659	1.82104	1.32438	T			0	0.0369659	-0.0283731	-0.109063	O75934	BCAS2	Homo sapiens	Pre-mRNA-splicing factor SPF27
0.756433	0.209476	1.20867	0.662054	-0.0632286	-0.402706	-1.26439	-1.05326	-1.20012	-0.163021	T			0	0.180313	0.228694	0.473995	O75962	TRIO	Homo sapiens	Triple functional domain protein
1.81973	2.54172	1.79732	2.68336	0.835777	1.48791	0.934189	1.72476	0.91366	1.83657	T			0	0.499732	-0.405706	-1.14403	P18206	VCL	Homo sapiens	Vinculin
1.50951	1.13404	1.58849	1.17233	0.409349	0.010704	0.132622	0.412697	0.228136	0.28046	T			0	0.399677	-0.122873	-0.94448	Q8TCG1	CIP2A	Homo sapiens	Protein CIP2A
2.45279	3.31075	2.46996	3.00596	1.62988	1.84592	1.78812	2.25882	1.45075	1.89087	T			0	0.17554	-0.112174	-0.462878	P78344	EIF4G2	Homo sapiens	Eukaryotic translation initiation factor 4 gamma 2
-0.995749	-1.1506	-1.26962	-0.128489	0.813957	0.362461	0.239269	-0.0535812	-0.150764	1.75584	T			0	0.0234923	-0.0452684	-0.0702802	P05089	ARG1	Homo sapiens	Arginase-1
-0.12705	-0.798176	0.36303	-0.991505	-0.326422	-1.1091	-1.03503	-0.497253	1.48497	-0.997221	T			0	0.441279	-0.820351	-1.02809	P46734	MAP2K3	Homo sapiens	Dual specificity mitogen-activated protein kinase kinase 3
2.72383	3.57817	3.33542	3.40489	2.07338	2.12413	2.07304	2.33333	1.56503	2.33865	T			0	0.0143666	0.0111783	0.0434026	P33176	KIF5B	Homo sapiens	Kinesin-1 heavy chain
1.25808	0.10437	-0.168921	-0.0157719	1.65849	0.48493	0.553068	0.431532	0.811548	0.373447	T			0	0.372979	0.359987	0.890198	Q9NR30	DDX21	Homo sapiens	Nucleolar RNA helicase 2
3.37487	3.55577	2.91888	3.25833	1.76868	2.80028	3.05692	2.90466	2.62882	2.7316	T			0	0.204817	-0.213069	-0.530266	P30566	ADSL	Homo sapiens	Adenylosuccinate lyase
1.38693	1.73353	1.32778	1.61257	0.756865	1.15564	1.36476	1.6343	1.06554	1.17717	T			0	0.330442	-0.199917	-0.802451	P55786	NPEPPS	Homo sapiens	Puromycin-sensitive aminopeptidase
1.32952	1.1144	0.820666	1.23376	1.02365	1.19639	1.1307	1.35237	0.622932	1.10919	T			0	0.150203	0.088747	0.402916	P36542	ATP5F1C	Homo sapiens	ATP synthase subunit gamma, mitochondrial
-3.01065	-2.52891	-2.94578	-2.33629	-2.37921	-1.25423	-0.938471	-1.53683	-1.98304	-2.0052	T			0	0.275436	0.317719	0.686101	P08651	NFIC	Homo sapiens	Nuclear factor 1 C-type
3.63871	3.60615	3.54964	3.4836	3.08086	3.24159	3.47439	3.38047	2.75777	3.27002	T			0	0.226996	0.129525	0.58014	P60842	EIF4A1	Homo sapiens	Eukaryotic initiation factor 4A-I
2.49479	2.07759	2.25318	2.18781	2.15049	1.5179	1.72064	1.83851	2.14482	1.57965	T			0	0.08273	-0.0579853	-0.233892	Q16543	CDC37	Homo sapiens	Hsp90 co-chaperone Cdc37
1.10873	1.09208	1.07338	1.00672	0.381029	0.863749	0.981874	1.0391	0.821056	1.11513	T			0	0.540595	-0.249544	-1.22432	P51659	HSD17B4	Homo sapiens	Peroxisomal multifunctional enzyme type 2
3.93293	4.02195	3.86198	3.79729	3.23483	2.84951	3.38584	3.54408	2.96978	3.3049	T			0	0.193136	-0.116197	-0.503605	Q01518	CAP1	Homo sapiens	Adenylyl cyclase-associated protein 1
0.753416	1.28322	0.243384	1.47569	1.04768	2.79668	2.56167	2.44664	0.637543	2.07366	T			0	0.206963	0.416061	0.535135	P46063	RECQL	Homo sapiens	ATP-dependent DNA helicase Q1
4.76133	3.27054	4.40876	2.91385	4.34342	3.37371	3.64885	3.19293	4.11665	3.8041	T			0	0.0745806	0.0840988	0.212361	Q01469	FABP5	Homo sapiens	Fatty acid-binding protein 5
1.6385	1.21914	0.916987	1.65095	0.355373	1.22186	0.8246	0.0504875	0.0824032	0.34598	T			0	1.12752	0.640987	2.39754	P51911	CNN1	Homo sapiens	Calponin-1
-1.72033	0.0612183	-1.51341	-0.569073	-3.60054	-0.62237	-0.761395	-0.028923	-1.65275	-0.646322	T			0	0.338948	-0.885439	-0.820137	P21399	ACO1	Homo sapiens	Cytoplasmic aconitate hydratase
1.68011	1.68218	1.21711	1.36619	1.16763	1.0436	0.957302	1.32813	0.522604	0.898552	T			0	0.227331	0.13975	0.580886	O15371	EIF3D	Homo sapiens	Eukaryotic translation initiation factor 3 subunit D
-0.692158	-0.473801	-0.792287	-0.108103	-0.514286	0.511168	0.441309	0.703455	-0.788919	0.233221	T			0	0.0609605	0.0968113	0.175736	P78347	GTF2I	Homo sapiens	General transcription factor II-I
-4.20491	-3.37242	-4.23229	-4.29719	-2.42622	-2.37638	-1.81734	-2.55283	-2.20737	-2.70069	T			0	0.502534	0.280314	1.14955	Q9BYE7	PCGF6	Homo sapiens	Polycomb group RING finger protein 6
-2.27691	-1.12409	-1.70551	0.192444	-0.17178	0.721298	0.603598	-0.298271	-1.19353	0.926302	T			0	0.352606	0.572873	0.848381	Q86YZ3	HRNR	Homo sapiens	Hornerin
-0.284168	-0.0429401	-0.134078	-0.316093	-0.963245	-1.35905	-0.54401	-1.45076	-0.210003	-1.97472	T			0	0.168716	0.256393	0.446889	Q8N6M0	OTUD6B	Homo sapiens	Deubiquitinase OTUD6B
-2.77509	-3.32936	-2.82892	-2.12008	-1.76478	-1.48807	-1.2539	-1.34826	-1.03426	-1.86495	T			0	0.110256	-0.086422	-0.304701	Q7KZ85	SUPT6H	Homo sapiens	Transcription elongation factor SPT6
0.774254	0.75555	-0.214717	0.665407	-0.703955	0.447363	0.446262	0.80234	-1.09478	0.463881	T			0	0.00284143	0.00607681	0.00869519	P53004	BLVRA	Homo sapiens	Biliverdin reductase A
1.60224	2.17984	1.39161	1.83494	0.981985	0.99651	1.19893	1.55518	1.0671	1.30284	T			0	0.724915	-0.249231	-1.58384	P61221	ABCE1	Homo sapiens	ATP-binding cassette sub-family E member 1
1.67882	1.37286	1.70534	1.69473	0.891609	0.718723	0.482889	0.30081	0.755074	0.467617	T			0	0.4612	0.189907	1.06778	Q9C0C2	TNKS1BP1	Homo sapiens	182 kDa tankyrase-1-binding protein
0.562761	0.877193	0.707244	0.914007	-0.0622616	0.249523	-0.157387	0.147116	0.000261307	0.183029	T			0	0.301647	-0.100177	-0.742003	P57737	CORO7	Homo sapiens	Coronin-7
3.47187	3.08129	3.50721	3.33044	2.70072	2.14072	2.57625	2.12101	2.68075	2.17582	T			0	0.234197	0.146702	0.596136	P23588	EIF4B	Homo sapiens	Eukaryotic translation initiation factor 4B
1.5216	2.77909	1.58154	2.39582	0.57539	1.90976	1.91285	2.45581	0.203869	1.82575	T			0	0.0119514	-0.0291468	-0.0362016	Q9Y262	EIF3L	Homo sapiens	Eukaryotic translation initiation factor 3 subunit L
1.04193	2.36575	1.13408	2.22119	-0.816374	1.32608	1.30219	1.61727	-0.10375	1.13799	T			0	0.116143	-0.279873	-0.319492	O76094	SRP72	Homo sapiens	Signal recognition particle subunit SRP72
-0.47315	-0.535835	-1.20679	-0.886015	-0.158081	-0.170414	0.546122	0.685621	-0.0258179	0.0410938	T			0	0.187768	-0.16109	-0.491255	P51784	USP11	Homo sapiens	Ubiquitin carboxyl-terminal hydrolase 11
1.93724	2.00152	2.22649	1.93926	1.01799	0.744301	0.944469	0.928129	0.901234	0.975412	T			0	0.143257	-0.0326722	-0.386182	Q14160	SCRIB	Homo sapiens	Protein scribble homolog
-1.05105	-1.07128	-1.07325	-1.53763	0.264029	-1.52158	-0.323261	-0.610773	0.176882	-0.851442	T			0	0.0557053	-0.0984936	-0.161377	P78346	RPP30	Homo sapiens	Ribonuclease P protein subunit p30
3.91034	4.57668	3.93334	4.58555	3.26372	4.48649	4.19901	4.7357	3.23766	4.57546	T			0	0.121276	-0.199869	-0.332293	P00338	LDHA	Homo sapiens	L-lactate dehydrogenase A chain
0.873798	0.396746	1.23146	0.216915	0.369492	0.35762	-0.76519	-0.469622	0.500877	-0.308006	T			0	0.0571284	0.0795574	0.165278	Q9H0U4	RAB1B	Homo sapiens	Ras-related protein Rab-1B
1.58174	2.13034	1.34083	1.97473	1.36028	1.519	1.72749	1.61739	1.25278	1.29645	T			0	0.395972	0.146716	0.936979	P54577	YARS	Homo sapiens	Tyrosine--tRNA ligase, cytoplasmic
2.15832	2.1154	2.32191	2.06255	3.19063	2.35696	2.80579	2.4618	2.96331	2.81954	T			0	0.0436526	0.0362453	0.127938	Q13151	HNRNPA0	Homo sapiens	Heterogeneous nuclear ribonucleoprotein A0
1.79896	1.59968	2.14148	1.69338	1.7424	1.50393	1.36394	1.59538	1.72335	1.68332	T			0	0.486753	-0.130592	-1.11841	P30101	PDIA3	Homo sapiens	Protein disulfide-isomerase A3
0.792114	0.794743	-0.0683775	0.653702	0.830591	1.28787	1.52851	1.61401	0.617289	1.45033	T			0	0.0102799	-0.0115522	-0.0311961	O75643	SNRNP200	Homo sapiens	U5 small nuclear ribonucleoprotein 200 kDa helicase
1.96894	2.16577	1.75624	2.0498	0.690393	1.4937	1.8448	2.00012	0.679869	2.04908	T			0	0.154821	-0.233391	-0.413969	P06744	GPI	Homo sapiens	Glucose-6-phosphate isomerase
3.73477	4.48635	3.46871	4.67343	3.91854	4.3849	4.38547	4.43103	3.52171	4.16758	T			0	0.239573	0.189528	0.60802	P07195	LDHB	Homo sapiens	L-lactate dehydrogenase B chain
1.11915	1.21807	1.10287	1.26452	0.881184	1.14507	1.05135	1.2106	0.253996	1.0289	T			0	0.255035	0.194704	0.641927	Q9Y3A5	SBDS	Homo sapiens	Ribosome maturation protein SBDS
3.41047	3.51835	4.23529	3.74421	2.92346	2.34666	2.8291	2.75569	2.86845	2.89035	T			0	0.307622	-0.138426	-0.754625	Q9UPN3	MACF1	Homo sapiens	Microtubule-actin cross-linking factor 1, isoforms 1/2/3/5
1.76358	1.98866	1.34561	1.98468	2.9037	2.62629	2.84033	2.83828	2.93828	2.24319	T			0	0.192583	0.116857	0.502336	P39748	FEN1	Homo sapiens	Flap endonuclease 1
2.50577	2.745	2.91567	2.77231	1.9599	1.7062	1.53966	1.73934	1.76026	1.84941	T			0	0.139354	-0.0477511	-0.376719	Q9NR12	PDLIM7	Homo sapiens	PDZ and LIM domain protein 7
1.31519	1.53323	0.773557	1.4949	0.0266838	0.711668	0.522005	0.706163	0.00400352	0.396715	T			0	0.0616467	0.0511583	0.177601	Q9UJW0	DCTN4	Homo sapiens	Dynactin subunit 4
0.456299	1.22301	1.02758	1.26734	0.902969	1.11862	1.25659	0.886362	0.814356	0.717482	T			0	1.18281	0.286659	2.51591	Q6FI81	CIAPIN1	Homo sapiens	Anamorsin
-0.74184	0.350216	-0.335279	0.364305	-0.826649	-0.568233	-0.528913	-0.476032	-1.05264	-0.547224	T			0	0.0882728	0.0506992	0.248382	Q7Z478	DHX29	Homo sapiens	ATP-dependent RNA helicase DHX29
3.66399	4.52156	3.65405	4.25575	3.85571	4.3176	4.88359	4.96903	3.50926	4.06088	T			0	0.121341	0.172574	0.332455	P62913	RPL11	Homo sapiens	60S ribosomal protein L11
3.02622	2.85542	2.94337	2.97988	2.05404	1.94134	1.66566	1.46097	1.7829	1.68932	T			0	0.743042	0.242613	1.61928	Q15942	ZYX	Homo sapiens	Zyxin
-0.668972	-1.20374	-0.687993	-2.81062	-1.24163	-3.56402	-2.69298	-2.72775	-1.4072	-3.73767	T			0	0.0445277	0.124663	0.13039	Q9BZ67	FRMD8	Homo sapiens	FERM domain-containing protein 8
1.96359	2.23606	2.22284	1.69761	1.45723	1.70994	1.67118	1.55315	1.36027	1.32415	T			0	0.880258	0.200261	1.89002	P21980	TGM2	Homo sapiens	Protein-glutamine gamma-glutamyltransferase 2
0.199074	0.356047	-0.216035	0.492073	0.546045	0.738876	0.743872	0.633085	0.0195408	0.508991	T			0	0.660253	0.289059	1.45776	P51858	HDGF	Homo sapiens	Hepatoma-derived growth factor
2.20082	3.41037	2.37814	3.40612	1.64602	2.97847	2.91355	3.33059	1.67777	3.03262	T			0	0.0892026	-0.167643	-0.250801	Q13200	PSMD2	Homo sapiens	26S proteasome non-ATPase regulatory subunit 2
1.20048	1.93627	2.31822	2.1304	1.49647	1.85518	1.34235	1.63359	0.586102	1.83095	T			0	0.198836	0.214452	0.516652	Q16643	DBN1	Homo sapiens	Drebrin
1.24604	2.6093	1.40445	2.51497	0.110722	0.951786	0.985016	1.75747	0.964249	1.80509	T			0	0.980071	-0.826429	-2.09114	O00410	IPO5	Homo sapiens	Importin-5
2.46029	2.16081	2.64913	2.24063	2.25603	1.78288	2.06148	1.83665	1.99081	1.32969	T			0	0.577943	0.314412	1.29735	Q15785	TOMM34	Homo sapiens	Mitochondrial import receptor subunit TOM34
2.37753	2.69425	2.23144	2.4342	2.14359	2.11053	2.31078	2.35596	2.11214	1.93269	T			0	0.148179	0.054704	0.398055	Q92598	HSPH1	Homo sapiens	Heat shock protein 105 kDa
6.73083	6.2297	6.60629	5.89174	7.37119	5.93975	6.70074	6.52576	7.29083	6.36045	T			0	0.037144	-0.0551236	-0.109569	P62937	PPIA	Homo sapiens	Peptidyl-prolyl cis-trans isomerase A
2.96358	2.66515	3.3181	3.74635	0.696142	2.64655	2.85084	2.54205	1.50646	4.64624	T			0	0.293326	-0.833736	-0.724352	Q04695	KRT17	Homo sapiens	Keratin, type I cytoskeletal 17
0.205505	1.31166	0.899053	0.759209	-0.595247	-0.311733	0.374599	0.973085	-0.9174	-3.66989	T			0	0.303192	1.02728	0.74527	P52434	POLR2H	Homo sapiens	DNA-directed RNA polymerases I, II, and III subunit RPABC3
0.563154	0.773706	0.925727	0.808302	1.57698	1.60669	1.71103	1.63399	1.50011	1.40322	T			0	0.693121	0.11913	1.5218	P51610	HCFC1	Homo sapiens	Host cell factor 1
1.21676	1.44648	0.651078	1.37008	2.35112	2.39778	2.30032	2.31745	1.9872	2.22753	T			0	0.774653	0.172348	1.68122	Q9BZZ5	API5	Homo sapiens	Apoptosis inhibitor 5
0.111759	2.53037	1.20495	2.37764	0.0710773	2.18126	2.11588	2.21872	-0.239386	1.94464	T			0	0.048754	0.148083	0.14218	P05387	RPLP2	Homo sapiens	60S acidic ribosomal protein P2
2.81952	3.32951	2.5053	3.22339	1.26048	1.63185	2.02729	2.69153	1.4646	2.54009	T			0	0.594809	-0.592198	-1.33026	P22102	GART	Homo sapiens	Trifunctional purine biosynthetic protein adenosine-3
0.366331	1.23594	0.782319	1.50361	1.83174	1.50761	1.72281	1.85549	1.83695	1.42667	T			0	0.0380486	-0.0189819	-0.112136	Q13620	CUL4B	Homo sapiens	Cullin-4B
4.42153	5.44766	3.9833	5.29482	4.00369	5.11912	5.27881	5.46287	3.69072	6.09012	T			0	0.124842	-0.280695	-0.341136	Q13268	DHRS2	Homo sapiens	Dehydrogenase/reductase SDR family member 2, mitochondrial
-0.462893	-1.47424	-0.402753	-1.63291	1.71846	0.483065	0.947697	0.663887	1.71562	-0.381468	T			0	0.211194	0.383725	0.544705	P53814	SMTN	Homo sapiens	Smoothelin
1.49718	1.89099	1.46525	1.78605	1.24881	1.55404	1.12542	1.81498	0.96604	1.68356	T			0	0.240558	-0.178764	-0.610191	P20618	PSMB1	Homo sapiens	Proteasome subunit beta type-1
-0.181095	-0.588167	-0.635037	-0.468039	-0.637709	0.0268574	-0.272314	0.141678	-0.691734	-0.0873013	T			0	0.0930504	-0.0819359	-0.260775	Q9BZK7	TBL1XR1	Homo sapiens	F-box-like/WD repeat-containing protein TBL1XR1
2.87828	2.99091	2.22172	2.83333	3.05016	3.2549	3.69102	3.7986	3.33405	3.37194	T			0	0.284002	-0.169504	-0.704469	O43684	BUB3	Homo sapiens	Mitotic checkpoint protein BUB3
2.38414	2.51778	2.6655	2.74281	2.54025	2.48332	2.84948	2.84461	2.14002	3.02024	T			0	0.0517462	-0.0439421	-0.150473	P30044	PRDX5	Homo sapiens	Peroxiredoxin-5, mitochondrial
2.48822	4.06797	2.95943	3.89861	1.64276	2.6417	3.08632	3.34203	2.01304	2.89014	T			0	0.19333	-0.291478	-0.504051	Q9NTK5	OLA1	Homo sapiens	Obg-like ATPase 1
-0.404182	-0.292698	0.290038	0.354534	0.156242	0.912376	0.576672	0.945423	0.271626	0.462509	T			0	0.0127192	-0.0114225	-0.0384949	P27695	APEX1	Homo sapiens	DNA-(apurinic or apyrimidinic site) lyase
6.40653	7.60016	6.57072	7.31165	6.39656	6.57784	6.2781	6.73222	5.07967	6.7939	T			0	0.140475	0.215575	0.379442	O15144	ARPC2	Homo sapiens	Actin-related protein 2/3 complex subunit 2
2.04444	1.63346	1.46854	1.85065	2.72046	2.80633	3.02678	2.50271	2.72756	2.34127	T			0	1.06494	0.327346	2.26596	P33993	MCM7	Homo sapiens	DNA replication licensing factor MCM7
3.51355	3.42893	3.41132	3.59304	3.45559	3.52963	3.42856	3.34768	3.02267	3.24811	T			0	1.23548	0.265104	2.63066	O00299	CLIC1	Homo sapiens	Chloride intracellular channel protein 1
1.73508	1.07718	1.24105	1.10684	1.65058	0.891153	1.22721	1.43837	1.27293	0.799942	T			0	0.106368	0.0859	0.294868	P25685	DNAJB1	Homo sapiens	DnaJ homolog subfamily B member 1
1.25342	1.504	2.28571	1.43306	1.26626	1.16288	1.07984	1.64634	1.18033	1.82678	T			0	0.889026	-0.381493	-1.90752	P14625	HSP90B1	Homo sapiens	Endoplasmin
3.34088	3.24506	3.1883	3.29516	2.04942	2.23072	2.17997	2.25559	1.92607	2.15106	T			0	0.141458	0.0424633	0.381827	Q00341	HDLBP	Homo sapiens	Vigilin
0.901026	1.76523	0.521811	0.651421	0.608913	1.02495	0.995596	1.16462	0.725037	0.780136	T			0	0.0233316	-0.0134443	-0.0698113	Q9ULA0	DNPEP	Homo sapiens	Aspartyl aminopeptidase
4.63922	4.59933	5.17762	5.30478	4.7105	4.55623	4.23704	4.2977	4.88106	4.40621	T			0	0.040554	-0.0270615	-0.119221	Q14847	LASP1	Homo sapiens	LIM and SH3 domain protein 1
3.88586	4.28148	3.27328	4.29396	2.28086	3.4363	2.86189	3.33434	2.92652	3.25549	T			0	0.366637	-0.312433	-0.87722	P50502	ST13	Homo sapiens	Hsc70-interacting protein
2.70099	2.50938	2.49644	2.60209	3.25684	3.14058	3.20153	3.13648	3.31882	2.95339	T			0	0.223756	0.0634232	0.572913	P23246	SFPQ	Homo sapiens	Splicing factor, proline- and glutamine-rich
0.605556	0.199875	0.547973	0.687895	0.886896	1.26573	1.06965	0.986242	1.08425	1.41843	T			0	0.200835	-0.0888805	-0.52121	Q9Y2W1	THRAP3	Homo sapiens	Thyroid hormone receptor-associated protein 3
2.16109	1.69666	2.01672	1.40804	1.86803	1.03502	1.368	1.24188	1.47229	1.38327	T			0	0.0813881	0.0578677	0.230366	Q6IBS0	TWF2	Homo sapiens	Twinfilin-2
2.2843	2.4741	2.69775	2.34106	1.40762	1.35491	1.24663	1.47902	1.31806	1.5449	T			0	0.603347	-0.110942	-1.34691	Q14203	DCTN1	Homo sapiens	Dynactin subunit 1
1.49757	1.14701	1.3077	1.164	0.793474	-0.330564	0.258974	0.481281	0.152708	0.571215	T			0	0.175207	-0.161107	-0.4621	Q8NBT2	SPC24	Homo sapiens	Kinetochore protein Spc24
0.289406	0.139439	0.637744	0.225967	0.956829	1.07618	1.0605	1.22316	0.651705	0.82045	T			0	0.312352	0.13273	0.764585	Q12888	TP53BP1	Homo sapiens	TP53-binding protein 1
4.0743	3.82783	4.16768	3.90179	2.87985	2.74817	2.56282	2.88332	2.87455	2.99394	T			0	0.873389	-0.186989	-1.87633	P11940	PABPC1	Homo sapiens	Polyadenylate-binding protein 1
1.13106	1.31707	1.29998	1.44437	2.2256	1.88628	2.22409	2.03002	1.46812	1.62746	T			0	0.935143	0.403455	2.00008	Q13148	TARDBP	Homo sapiens	TAR DNA-binding protein 43
-0.147326	-0.492971	-0.678874	-0.571047	0.106573	0.0415897	0.0453701	-0.266487	0.149269	-0.124582	T			0	0.513913	0.145111	1.17195	Q8N684	CPSF7	Homo sapiens	Cleavage and polyadenylation specificity factor subunit 7
2.22486	1.77675	1.49337	1.38519	1.16175	1.57943	1.7362	2.19085	1.24517	1.32632	T			0	0.0978387	-0.094986	-0.273108	Q15843	NEDD8	Homo sapiens	NEDD8
1.28488	1.89761	1.55747	1.7632	1.46754	1.58471	1.6737	1.80492	1.26553	1.25716	T			0	0.280022	0.132777	0.695946	O95373	IPO7	Homo sapiens	Importin-7
2.20771	2.55812	1.60458	2.14215	0.72897	1.44354	1.76575	1.90075	0.0662441	1.69782	T			0	0.0475533	0.091149	0.13884	P26196	DDX6	Homo sapiens	Probable ATP-dependent RNA helicase DDX6
1.74629	2.38064	1.6173	2.54252	0.802917	1.58551	1.64198	2.00871	0.970463	1.57168	T			0	0.160939	-0.173482	-0.428524	Q15436	SEC23A	Homo sapiens	Protein transport protein Sec23A
3.53582	3.3044	3.87933	3.2311	3.89416	2.92328	2.59701	3.29052	3.52387	3.12408	T			0	0.161458	-0.174674	-0.429756	P52565	ARHGDIA	Homo sapiens	Rho GDP-dissociation inhibitor 1
1.30309	0.745304	0.345668	0.756712	1.86602	1.16666	1.17405	1.05155	1.30874	1.2414	T			0	0.341474	0.201679	0.825373	Q05519	SRSF11	Homo sapiens	Serine/arginine-rich splicing factor 11
-1.02976	0.288872	-1.7822	-0.0108414	-0.583057	-0.52817	-0.247906	-0.479488	-0.91502	1.78425	T			0	0.277931	-0.582957	-0.691461	P31944	CASP14	Homo sapiens	Caspase-14
2.22241	3.60329	2.45222	3.96685	1.38687	3.31763	3.12199	3.24944	1.38636	3.00521	T			0	0.024408	0.0618235	0.0729494	Q7L1Q6	BZW1	Homo sapiens	Basic leucine zipper and W2 domain-containing protein 1
0.965712	0.558596	1.77364	-0.369905	0.814194	-0.00495911	0.137966	0.0599556	0.42152	-0.115206	T			0	0.25868	0.193644	0.649864	Q13501	SQSTM1	Homo sapiens	Sequestosome-1
5.37116	4.90426	5.59997	4.966	4.30029	4.11013	4.08098	4.23567	4.28941	4.3715	T			0	0.785808	-0.135056	-1.70313	P52732	KIF11	Homo sapiens	Kinesin-like protein KIF11
3.29357	3.37767	2.56332	3.26312	2.52492	2.76062	3.15425	3.17665	2.78785	2.95193	T			0	0.299564	-0.158877	-0.737592	P53396	ACLY	Homo sapiens	ATP-citrate synthase
1.71038	2.64566	2.22771	2.15846	1.14671	2.5619	2.601	2.71562	1.12836	3.05617	T			0	0.0920106	-0.196845	-0.258085	P62314	SNRPD1	Homo sapiens	Small nuclear ribonucleoprotein Sm D1
-0.0378628	-0.109386	-0.347306	-0.154669	-0.88261	-0.577599	-0.395285	-0.365749	-4.32792	-0.537539	T			0	0.360687	1.12524	0.865013	Q9H2U1	DHX36	Homo sapiens	ATP-dependent DNA/RNA helicase DHX36
1.45432	1.53402	0.99883	1.54813	1.60226	1.9421	2.0552	2.07022	1.37698	1.9184	T			0	0.11285	0.0779883	0.311232	Q15029	EFTUD2	Homo sapiens	116 kDa U5 small nuclear ribonucleoprotein component
2.20403	1.22076	1.8267	1.25262	2.28815	1.58954	1.45636	1.3396	2.26161	1.26884	T			0	0.139248	0.154669	0.376461	P33240	CSTF2	Homo sapiens	Cleavage stimulation factor subunit 2
0.751829	0.339272	0.328616	0.227079	1.25336	2.03905	1.82008	-1.35406	0.675756	3.98773	T			0	0.141438	0.601025	0.381778	P04259	KRT6B	Homo sapiens	Keratin, type II cytoskeletal 6B
1.96801	2.60629	2.34599	2.48599	2.27959	2.12472	2.41606	2.86122	2.74025	2.38358	T			0	1.09802	-0.388224	-2.33521	P62191	PSMC1	Homo sapiens	26S proteasome regulatory subunit 4
0.469978	0.608961	0.791177	0.335581	0.412151	-0.51548	-0.379124	0.00649071	0.469475	0.0456886	T			0	0.442238	-0.334702	-1.03	Q5T4S7	UBR4	Homo sapiens	E3 ubiquitin-protein ligase UBR4
2.28359	2.87014	2.24847	2.51741	2.70064	2.83768	3.11038	3.13123	2.29224	2.45996	T			0	0.378141	0.255091	0.900735	P62701	RPS4X	Homo sapiens	40S ribosomal protein S4, X isoform
0.666529	1.50946	1.07197	1.48506	1.09291	1.51284	2.03811	1.93768	1.19088	1.48709	T			0	0.00885739	0.00939941	0.0269218	Q8TAT6	NPLOC4	Homo sapiens	Nuclear protein localization protein 4 homolog
-1.15725	-1.73238	-1.68989	-2.24239	-1.89894	-4.73104	-3.7154	-3.0764	-1.68272	-2.75913	T			0	0.434128	-0.942381	-1.01379	P57076	CFAP298	Homo sapiens	Cilia- and flagella-associated protein 298
2.21249	2.10281	1.34555	1.82376	1.86232	2.76945	2.58799	2.63158	2.14689	2.09796	T			0	0.129178	0.114444	0.351836	P39023	RPL3	Homo sapiens	60S ribosomal protein L3
1.93141	2.23239	2.73333	2.18763	2.28675	0.785013	2.77084	2.13454	2.05618	1.77427	T			0	0.022413	-0.0407969	-0.0671279	O75531	BANF1	Homo sapiens	Barrier-to-autointegration factor
2.28838	1.66732	1.64345	1.68016	1.89153	1.10893	1.72203	3.01592	1.60169	1.64893	T			0	0.4211	-0.514685	-0.987669	P12277	CKB	Homo sapiens	Creatine kinase B-type
3.85194	3.82877	3.79684	3.90326	2.76898	2.91773	2.84749	2.77969	2.75947	2.9929	T			0	0.00271045	0.00071462	0.00829561	Q15019	2024-09-02	Homo sapiens	Septin-2
0.672894	0.975653	0.710439	1.00628	-0.193968	1.43295	1.07481	1.15963	0.139736	0.614794	T			0	0.0819104	0.13321	0.231739	Q9NRX4	PHPT1	Homo sapiens	14 kDa phosphohistidine phosphatase
-0.735479	-0.22876	-1.16996	-0.749964	-0.481615	0.45784	0.180941	0.13678	-0.575182	-0.105171	T			0	0.268191	0.23358	0.670484	Q9P287	BCCIP	Homo sapiens	BRCA2 and CDKN1A-interacting protein
2.07927	2.61691	1.65612	2.15233	1.42888	1.71408	1.63092	2.00183	1.39267	1.83188	T			0	0.306928	-0.150835	-0.75316	Q9Y678	COPG1	Homo sapiens	Coatomer subunit gamma-1
1.25759	1.36844	1.9042	1.30303	1.44582	1.54383	1.40235	1.62744	1.31105	1.48491	T			0	0.0352119	-0.0104694	-0.104072	P12270	TPR	Homo sapiens	Nucleoprotein TPR
-1.2241	-0.743406	-0.252816	-0.690443	-1.01463	-1.29264	-0.939106	-1.66024	-0.815273	-1.24306	T			0	0.231645	0.157399	0.590479	P80217	IFI35	Homo sapiens	Interferon-induced 35 kDa protein
0.513088	0.500851	0.390309	0.62858	0.08918	0.585699	0.660646	0.514025	-0.140076	0.377922	T			0	0.293995	0.194551	0.725775	P40763	STAT3	Homo sapiens	Signal transducer and activator of transcription 3
0.336094	0.821911	0.315101	0.662966	0.117344	0.0109253	-0.582081	-0.0810299	-0.804552	0.143995	T			0	0.0954032	0.095925	0.266845	Q96FS4	SIPA1	Homo sapiens	Signal-induced proliferation-associated protein 1
-0.128796	0.948423	-0.816106	0.557098	-2.16309	0.170944	-0.146076	0.244379	-0.458645	0.176392	T			0	0.385563	-0.700115	-0.915852	Q96T76	MMS19	Homo sapiens	MMS19 nucleotide excision repair protein homolog
1.13243	0.477655	0.540133	0.455887	1.19764	0.942636	1.32396	1.06585	1.52221	0.801289	T			0	0.0354101	0.0249621	0.104637	Q99459	CDC5L	Homo sapiens	Cell division cycle 5-like protein
1.68179	1.91703	1.62719	1.84836	1.68694	2.3194	1.97369	2.24973	1.48598	2.16872	T			0	0.0278774	0.0251935	0.0830166	P42704	LRPPRC	Homo sapiens	Leucine-rich PPR motif-containing protein, mitochondrial
0.0117779	0.0764027	-0.647418	0.227945	-0.0182934	0.487522	0.93049	0.739216	-0.33025	-0.00615501	T			0	0.326159	0.332303	0.79352	P28340	POLD1	Homo sapiens	DNA polymerase delta catalytic subunit
0.597523	1.36714	1.24493	1.20747	0.824326	1.51943	1.35447	1.44422	0.124372	1.81149	T			0	0.0668177	0.106045	0.191588	P14678	SNRPB	Homo sapiens	Small nuclear ribonucleoprotein-associated proteins B and B'
2.08436	1.67858	1.95712	1.40796	2.1701	1.46004	1.82717	2.01452	2.14289	1.55205	T			0	0.111771	-0.0840524	-0.308518	Q04323	UBXN1	Homo sapiens	UBX domain-containing protein 1
-1.7129	0.0189686	-0.621247	-0.275894	-0.259575	-0.410503	-0.320887	-0.193148	-0.949986	-0.0835114	T			0	0.102386	0.0785599	0.284741	Q15257	PTPA	Homo sapiens	Serine/threonine-protein phosphatase 2A activator
2.14127	2.23567	2.1545	2.38288	2.39015	2.55595	2.62669	3.65818	2.92704	2.36136	T			0	0.52779	-0.457931	-1.19921	P60174	TPI1	Homo sapiens	Triosephosphate isomerase
2.04305	1.57113	2.33588	1.70699	0.804356	0.373558	-0.0658073	0.444715	0.297165	0.901682	T			0	0.222954	-0.177152	-0.571121	Q4V328	GRIPAP1	Homo sapiens	GRIP1-associated protein 1
1.80984	1.70663	1.92925	1.85364	2.32536	2.00478	1.82696	2.17911	1.71249	2.18908	T			0	0.0403971	0.0254714	0.118778	Q9UHX1	PUF60	Homo sapiens	Poly(U)-binding-splicing factor PUF60
2.14031	1.92109	2.00259	2.07314	1.65515	1.32248	1.22787	1.59325	1.80063	1.65937	T			0	0.921307	-0.282578	-1.97221	P21281	ATP6V1B2	Homo sapiens	V-type proton ATPase subunit B, brain isoform
1.21036	0.81764	0.7921	0.6115	1.01815	0.333319	0.824135	0.873095	0.802547	0.592312	T			0	0.04782	-0.0307846	-0.139582	Q9Y5Y2	NUBP2	Homo sapiens	Cytosolic Fe-S cluster assembly factor NUBP2
1.07283	1.3225	1.65627	1.65506	0.625706	0.512028	0.0101433	0.203854	0.601383	0.555824	T			0	0.113559	-0.0710615	-0.313013	O14974	PPP1R12A	Homo sapiens	Protein phosphatase 1 regulatory subunit 12A
1.67445	1.76797	2.09234	2.19492	0.977327	0.739836	0.581503	0.816301	0.359245	1.04397	T			0	0.0386297	0.0263824	0.113782	Q92599	2024-09-08	Homo sapiens	Septin-8
1.74621	1.12009	1.00272	1.17364	1.46161	2.68424	2.88714	2.51973	1.05947	2.124	T			0	0.287194	0.443259	0.71129	Q01105	SET	Homo sapiens	Protein SET
1.60623	1.98023	1.82702	1.74648	1.8268	2.134	1.98912	2.20593	0.912071	2.12055	T			0	0.215852	0.237126	0.5552	P10515	DLAT	Homo sapiens	Dihydrolipoyllysine-residue acetyltransferase component of pyruvate dehydrogenase complex, mitochondrial
0.760851	0.0267506	0.22778	0.125534	1.12542	-0.0181103	0.664568	0.638077	1.6011	0.423615	T			0	0.237922	-0.29697	-0.604374	P13995	MTHFD2	Homo sapiens	Bifunctional methylenetetrahydrofolate dehydrogenase/cyclohydrolase, mitochondrial
2.72294	2.65184	2.68329	2.94878	2.10731	2.33665	2.12966	2.4704	2.58615	2.20316	T			0	0.782003	-0.2287	-1.69565	Q15056	EIF4H	Homo sapiens	Eukaryotic translation initiation factor 4H
-0.554428	-1.00884	-4.09169	-1.29076	-1.67768	-1.25336	-0.398598	-0.950048	-0.72714	-1.18182	T			0	0.146398	-0.156872	-0.393768	Q5T440	IBA57	Homo sapiens	Putative transferase CAF17, mitochondrial
1.48234	0.820257	0.687657	0.123732	1.21069	-0.433645	0.548111	1.03068	1.45502	0.576464	T			0	0.462612	-0.579002	-1.07058	P61758	VBP1	Homo sapiens	Prefoldin subunit 3
4.44862	3.84195	4.37231	4.13869	3.60163	3.77891	3.1714	3.75806	3.31536	3.40887	T			0	0.0348881	0.0232213	0.103149	O14950|P19105	MYL12B|MYL12A	Homo sapiens	Myosin regulatory light chain 12B|Myosin regulatory light chain 12A
-0.604439	-0.558489	0.369168	-0.0218563	-0.628489	0.63043	0.339125	-1.61662	1.08535	-0.735668	T			0	0.239471	0.536002	0.607794	P24844	MYL9	Homo sapiens	Myosin regulatory light polypeptide 9
-1.37948	-1.55543	-1.97329	-1.5808	-0.131268	-0.286339	-0.180882	-0.340408	-0.305294	-0.889076	T			0	0.735688	0.312097	1.6049	P49916	LIG3	Homo sapiens	DNA ligase 3
2.86725	3.15551	2.617	2.68888	1.88154	2.03547	1.67974	1.94723	1.1441	2.08138	T			0	0.17243	0.141346	0.455604	Q96AG4	LRRC59	Homo sapiens	Leucine-rich repeat-containing protein 59
1.00889	2.27777	1.87153	2.82617	0.442842	1.4712	0.91791	0.810297	0.212797	1.59944	T			0	0.0478762	0.0698064	0.139739	Q8N8S7	ENAH	Homo sapiens	Protein enabled homolog
2.56699	2.19937	1.7214	2.19758	1.34189	1.75749	2.30486	2.24199	2.0211	1.65224	T			0	0.200295	-0.170368	-0.51998	P22061	PCMT1	Homo sapiens	Protein-L-isoaspartate(D-aspartate) O-methyltransferase
2.39415	2.557	2.00935	2.47029	1.93683	2.07711	2.36219	2.40077	1.70349	1.98679	T			0	0.148676	0.0950273	0.399251	O00303	EIF3F	Homo sapiens	Eukaryotic translation initiation factor 3 subunit F
2.55764	2.88635	2.68283	2.48903	1.9416	1.97182	1.71719	1.8438	1.5135	1.56245	T			0	0.842557	0.236954	1.81509	Q12904	AIMP1	Homo sapiens	Aminoacyl tRNA synthase complex-interacting multifunctional protein 1
0.0140362	0.706991	-0.435328	0.708321	0.0240726	0.545204	0.498529	0.358973	-0.485588	0.275354	T			0	0.411957	0.306356	0.969274	P11216	PYGB	Homo sapiens	Glycogen phosphorylase, brain form
2.09713	1.95888	2.17013	1.76054	1.80857	1.53063	1.65571	2.05644	1.68877	1.58755	T			0	0.27657	-0.112618	-0.688537	P35998	PSMC2	Homo sapiens	26S proteasome regulatory subunit 7
1.79988	1.48256	1.37724	1.52123	1.02983	1.16474	1.23902	1.26365	1.12493	1.17572	T			0	0.232988	-0.0435715	-0.593457	P31939	ATIC	Homo sapiens	Bifunctional purine biosynthesis protein PURH
2.89361	2.8075	2.58646	2.93299	1.35675	1.7942	1.93056	1.98764	1.57584	1.99119	T			0	0.287898	-0.157721	-0.71279	P56192	MARS	Homo sapiens	Methionine--tRNA ligase, cytoplasmic
2.43314	2.3398	2.71402	2.38804	1.53125	1.24176	1.39455	1.51693	1.23879	1.95134	T			0	0.331384	-0.179836	-0.804414	P35221	CTNNA1	Homo sapiens	Catenin alpha-1
1.85366	0.287983	1.88537	0.437622	1.1506	0.144442	-0.118685	-0.136333	1.2036	-0.118683	T			0	0.0440247	0.0759226	0.128981	P62873	GNB1	Homo sapiens	Guanine nucleotide-binding protein G(I)/G(S)/G(T) subunit beta-1
-3.78148	-4.69667	-7.27308	-3.41943	-5.18542	-5.28711	-4.95409	-5.1891	-4.67962	-4.99584	T			0	0.452914	-0.187353	-1.05129	Q969R5	L3MBTL2	Homo sapiens	Lethal(3)malignant brain tumor-like protein 2
1.40592	1.47705	1.62406	1.98332	1.54896	1.33004	1.52749	1.32078	1.52077	1.64	T			0	0.0756084	-0.0250161	-0.215092	Q9Y2V2	CARHSP1	Homo sapiens	Calcium-regulated heat-stable protein 1
-1.60025	-2.02504	-1.31486	-2.87934	-2.31816	-3.05768	-3.00808	-3.27915	-2.49361	-3.32874	T			0	0.264761	0.23919	0.663063	O60488	ACSL4	Homo sapiens	Long-chain-fatty-acid--CoA ligase 4
1.68196	2.50038	1.45936	2.3527	1.86633	2.01971	2.07623	2.44011	1.56032	1.97255	T			0	0.00446091	-0.00356674	-0.0136259	O60884	DNAJA2	Homo sapiens	DnaJ homolog subfamily A member 2
-1.05469	-0.588587	-1.62764	-0.91893	-0.357546	0.197237	0.55332	0.421598	-0.70443	-0.138182	T			0	0.257349	0.271341	0.64697	Q8WX92	NELFB	Homo sapiens	Negative elongation factor B
1.47188	1.59003	0.351741	1.01339	0.217899	0.35347	1.47407	1.36844	-0.468149	0.974855	T			0	0.0277991	0.0567659	0.0827902	Q9Y547	HSPB11	Homo sapiens	Intraflagellar transport protein 25 homolog
2.16596	2.7285	2.01714	2.56113	1.24164	2.51773	2.62952	2.85799	2.13548	2.37666	T			0	0.264791	-0.327077	-0.663129	O00231	PSMD11	Homo sapiens	26S proteasome non-ATPase regulatory subunit 11
1.182	2.09903	0.885419	1.99071	-0.376734	1.39988	1.39725	1.4812	-0.644234	1.12276	T			0	0.0602028	0.153557	0.173674	P63151	PPP2R2A	Homo sapiens	Serine/threonine-protein phosphatase 2A 55 kDa regulatory subunit B alpha isoform
3.02221	2.29578	2.9816	2.37298	2.8126	2.31256	2.08282	2.43648	3.3014	2.52745	T			0	0.432366	-0.352448	-1.01026	Q86U42	PABPN1	Homo sapiens	Polyadenylate-binding protein 2
-0.149412	-0.428982	-1.10956	-0.279938	0.700747	0.303915	0.719688	0.635256	0.786406	-0.0852814	T			0	0.161315	0.129323	0.429416	Q96T88	UHRF1	Homo sapiens	E3 ubiquitin-protein ligase UHRF1
0.833847	0.578241	0.218297	0.770294	1.29805	1.03891	0.478146	0.565842	0.371908	1.23669	T			0	0.235407	0.213556	0.598814	Q9UKV3	ACIN1	Homo sapiens	Apoptotic chromatin condensation inducer in the nucleus
-3.85686	0.609697	-0.30786	0.243456	-0.74431	1.07247	0.145044	0.356295	-2.71019	1.29535	T			0	0.143723	0.510582	0.387311	A0A0B4J1Y9	IGHV3-72	Homo sapiens	Immunoglobulin heavy variable 3-72
1.0207	2.48239	1.56915	2.74132	-3.53292	3.10281	1.56384	0.133118	1.20163	4.32821	T			0	0.253091	-1.50974	-0.637685	A0A0J9YX35	IGHV3-64D	Homo sapiens	Immunoglobulin heavy variable 3-64D
-3.49566	-0.724705	-0.995076	-0.458916	-3.37943	1.14353	0.0588837	0.430801	-3.05269	1.1169	T			0	0.0405878	-0.22401	-0.119316	P01763	IGHV3-48	Homo sapiens	Immunoglobulin heavy variable 3-48
2.68176	2.75555	2.3411	2.90044	1.64001	1.86144	1.63766	2.2496	1.80585	2.13406	T			0	1.08129	-0.350131	-2.3001	P41091	EIF2S3	Homo sapiens	Eukaryotic translation initiation factor 2 subunit 3
1.0477	1.23242	0.512652	1.38667	-0.382519	0.271637	0.249464	1.02028	-0.196646	0.620216	T			0	0.448439	-0.435089	-1.04238	Q14240	EIF4A2	Homo sapiens	Eukaryotic initiation factor 4A-II
-1.18358	-0.346119	-3.73682	-0.650358	-3.46818	-1.3012	-1.55873	-1.19843	-1.97938	-4.14434	T			0	0.107264	0.331349	0.297139	Q8IYD1	GSPT2	Homo sapiens	Eukaryotic peptide chain release factor GTP-binding subunit ERF3B
1.2127	1.22579	1.24594	1.32499	0.125763	0.557425	0.514465	0.227669	-0.558413	0.282192	T			0	0.612683	0.415401	1.3651	P49023	PXN	Homo sapiens	Paxillin
-1.57382	0.149382	-1.19749	-0.519518	-2.18539	-0.436834	-0.355978	0.142597	-2.88905	-0.391842	T			0	0.0159606	0.0533638	0.0481347	P36954	POLR2I	Homo sapiens	DNA-directed RNA polymerase II subunit RPB9
1.12256	1.05054	1.15746	0.859589	1.54538	2.50755	0.391615	0.603617	0.689835	1.77727	T			0	0.252799	0.457944	0.637047	Q6NZI2	CAVIN1	Homo sapiens	Caveolae-associated protein 1
1.44883	2.09017	1.31555	2.14345	0.697334	1.18481	0.986156	1.1906	0.186594	1.14133	T			0	0.119313	0.116589	0.327406	P53992	SEC24C	Homo sapiens	Protein transport protein Sec24C
3.2348	3.15063	3.71626	3.25649	3.76265	3.87346	3.31112	3.29283	3.81329	3.63556	T			0	0.107553	0.0685145	0.297871	P63220	RPS21	Homo sapiens	40S ribosomal protein S21
0.0720005	0.345329	-0.458579	-0.368542	0.850214	2.37803	2.01143	1.6786	1.40417	1.25964	T			0	0.24845	0.299086	0.627533	P36873	PPP1CC	Homo sapiens	Serine/threonine-protein phosphatase PP1-gamma catalytic subunit
0.735182	0.269173	1.23296	0.308037	3.172	2.14407	2.61216	2.15514	2.88703	1.78044	T			0	0.347089	0.36854	0.836995	P62136	PPP1CA	Homo sapiens	Serine/threonine-protein phosphatase PP1-alpha catalytic subunit
-0.677786	-0.0535107	-1.06458	-0.398653	1.32987	1.36166	1.51011	1.76864	1.4101	1.42143	T			0	0.437682	-0.13284	-1.0209	P62140	PPP1CB	Homo sapiens	Serine/threonine-protein phosphatase PP1-beta catalytic subunit
2.59749	2.85204	2.81788	2.78794	1.78449	2.1572	1.67522	1.55087	1.57129	1.74924	T			0	0.714597	0.248501	1.5637	P48681	NES	Homo sapiens	Nestin
-0.456528	0.070179	-0.571229	-0.225382	0.124269	0.603855	0.796631	0.614065	0.0807724	0.328856	T			0	0.26417	0.167021	0.661782	Q12996	CSTF3	Homo sapiens	Cleavage stimulation factor subunit 3
2.62874	2.30736	2.54419	2.57721	1.78376	1.66877	1.64109	1.44656	1.74641	1.50275	T			0	0.580343	0.132632	1.30204	P50479	PDLIM4	Homo sapiens	PDZ and LIM domain protein 4
-1.08433	-2.11663	-2.37166	-1.42352	-1.1125	-0.603605	-0.781464	-0.83942	-1.43196	-1.29198	T			0	0.695221	0.355261	1.5259	Q7Z5K2	WAPL	Homo sapiens	Wings apart-like protein homolog
4.94222	4.97347	5.03481	4.82529	5.13159	4.67398	4.61251	4.92921	4.83217	4.89832	T			0	0.184842	-0.0805378	-0.484496	P08865	RPSA	Homo sapiens	40S ribosomal protein SA
-0.523294	0.703928	-1.00331	0.651022	0.692827	0.785305	0.918512	0.799353	-0.116903	0.806831	T			0	0.409584	0.302455	0.964491	P09960	LTA4H	Homo sapiens	Leukotriene A-4 hydrolase
2.17409	1.94009	1.87867	1.77722	0.384996	1.42972	1.19817	1.2925	0.713461	1.17654	T			0	0.0536884	-0.0565389	-0.155832	O43795	MYO1B	Homo sapiens	Unconventional myosin-Ib
1.14912	2.21365	1.35373	2.2512	-0.464701	1.24491	1.39918	1.95592	0.719854	1.87223	T			0	0.477143	-0.789539	-1.0994	Q9UL46	PSME2	Homo sapiens	Proteasome activator complex subunit 2
3.74201	3.98139	3.4592	3.79137	2.33774	2.64354	2.5291	2.65786	2.55722	2.86125	T			0	0.678642	-0.188648	-1.49358	O75534	CSDE1	Homo sapiens	Cold shock domain-containing protein E1
-0.428009	-0.867311	-0.498977	-0.857313	-0.000524521	-0.0992661	0.351578	0.0709343	0.852566	-0.378674	T			0	0.0903611	-0.0976798	-0.25381	Q92917	GPKOW	Homo sapiens	G-patch domain and KOW motifs-containing protein
0.971443	0.7118	0.431993	0.899645	1.0638	1.50563	1.07499	0.801376	0.203691	1.00476	T			0	0.904833	0.544863	1.93915	O43447	PPIH	Homo sapiens	Peptidyl-prolyl cis-trans isomerase H
4.22548	4.1032	3.87191	4.02478	3.89984	3.8135	4.1735	4.09715	4.00142	3.88843	T			0	0.0962158	-0.0333881	-0.268937	P62906	RPL10A	Homo sapiens	60S ribosomal protein L10a
-1.75018	-1.43738	-1.80646	-1.58614	-0.341278	-0.889172	-0.564165	-0.143608	-0.203814	-0.629772	T			0	0.545779	-0.272474	-1.23447	Q15435	PPP1R7	Homo sapiens	Protein phosphatase 1 regulatory subunit 7
0.0680599	-0.56436	-3.53444	-0.991295	-4.97242	-1.40147	-0.243425	-0.501835	-1.75891	-0.708248	T			0	0.340932	-1.21611	-0.824251	P06132	UROD	Homo sapiens	Uroporphyrinogen decarboxylase
0.390966	0.487734	0.413186	0.112997	1.43842	0.890726	0.993254	1.10535	1.7078	0.236603	T			0	0.0692191	0.0908833	0.198042	Q6PJG6	BRAT1	Homo sapiens	BRCA1-associated ATM activator 1
1.9311	2.34094	2.0427	2.14138	1.5208	1.14513	1.6592	2.38199	1.59782	1.61714	T			0	0.636254	-0.423938	-1.41102	P62195	PSMC5	Homo sapiens	26S proteasome regulatory subunit 8
-3.52982	-3.16529	-3.78922	-3.59575	-2.07934	-2.597	-1.73819	-1.8371	-1.78533	-2.63927	T			0	0.046812	-0.0509446	-0.136774	P51946	CCNH	Homo sapiens	Cyclin-H
0.640392	0.615417	0.0783262	0.958778	1.03893	1.28586	1.66958	1.70752	1.57226	1.01518	T			0	0.131485	-0.100197	-0.357505	P23193	TCEA1	Homo sapiens	Transcription elongation factor A protein 1
2.24596	2.47899	2.01582	1.95915	1.62938	1.42066	1.7072	1.97475	1.11719	1.77851	T			0	0.0473066	-0.0377363	-0.138153	P62495	ETF1	Homo sapiens	Eukaryotic peptide chain release factor subunit 1
1.42516	1.96095	1.81816	1.58735	1.32258	1.17851	1.36253	1.42398	1.21772	1.15546	T			0	0.079292	0.0221532	0.224843	P54578	USP14	Homo sapiens	Ubiquitin carboxyl-terminal hydrolase 14
4.60229	4.34222	4.57518	4.58902	5.2436	4.77728	5.20565	4.74787	5.2598	4.56405	T			0	0.35419	0.21827	0.851646	P62826	RAN	Homo sapiens	GTP-binding nuclear protein Ran
0.888882	0.341825	0.413541	0.614647	1.27864	1.06607	1.39393	1.05306	0.944519	0.78257	T			0	1.21	0.319501	2.57488	Q8WXX5	DNAJC9	Homo sapiens	DnaJ homolog subfamily C member 9
-1.7745	-3.07387	-1.6278	-5.07122	-0.132122	-4.26354	-0.370354	-1.21762	-0.692553	-1.78477	T			0	0.0925565	-0.357026	-0.259498	Q562R1	ACTBL2	Homo sapiens	Beta-actin-like protein 2
1.22988	1.11524	1.30123	1.07708	0.818525	0.974438	1.17767	1.0474	0.813934	1.24233	T			0	0.0982785	-0.0443433	-0.274236	Q01844	EWSR1	Homo sapiens	RNA-binding protein EWS
2.26225	2.7533	2.3259	2.6086	2.08222	2.16514	2.5103	2.76543	2.37987	2.42921	T			0	0.695037	-0.272281	-1.52554	P17980	PSMC3	Homo sapiens	26S proteasome regulatory subunit 6A
-0.757862	-0.88324	-0.659543	-0.0615425	-4.04815	-1.1332	-4.09549	-1.1867	-1.71986	-3.6925	T			0	0.290884	-0.892594	-0.719156	Q9BT23	LIMD2	Homo sapiens	LIM domain-containing protein 2
4.90803	5.18727	5.04582	5.37218	4.41242	4.80133	4.50767	4.92125	4.43887	4.9793	T			0	0.423742	-0.206	-0.992975	P60660	MYL6	Homo sapiens	Myosin light polypeptide 6
1.58482	1.39281	1.02044	1.46604	1.48967	0.40671	0.804913	1.16022	1.52964	0.717993	T			0	0.235089	-0.235521	-0.598111	P17655	CAPN2	Homo sapiens	Calpain-2 catalytic subunit
3.316	3.40296	4.17013	3.27168	2.80845	2.67528	2.64738	2.6231	2.66827	2.39054	T			0	0.685495	0.149734	1.50693	Q9UHB6	LIMA1	Homo sapiens	LIM domain and actin-binding protein 1
2.46743	3.06962	1.61884	3.00782	1.36237	2.54166	2.91951	2.78588	1.55904	2.59831	T			0	0.0220265	-0.0398986	-0.0659975	O75131	CPNE3	Homo sapiens	Copine-3
1.46671	1.98607	1.711	1.25864	1.19711	0.362669	0.833075	1.42623	1.01994	1.13521	T			0	0.664882	-0.396173	-1.46677	P28070	PSMB4	Homo sapiens	Proteasome subunit beta type-4
1.44972	1.05289	0.508105	1.33783	1.4922	1.52837	1.89741	1.72326	1.29431	1.53758	T			0	0.269884	0.120944	0.67414	P35249	RFC4	Homo sapiens	Replication factor C subunit 4
0.860451	1.03744	1.50751	1.04582	-0.170946	0.233498	0.165779	0.755449	0.201035	0.446146	T			0	0.897506	-0.391433	-1.92448	Q9Y608	LRRFIP2	Homo sapiens	Leucine-rich repeat flightless-interacting protein 2
1.30021	1.52119	0.654984	0.22719	0.60689	0.402992	0.719624	0.991827	0.639795	0.559338	T			0	0.402359	-0.153818	-0.949904	P61513	RPL37A	Homo sapiens	60S ribosomal protein L37a
0.667519	0.793772	-0.150275	0.777815	1.16306	1.2606	1.84385	1.6615	1.22706	1.21738	T			0	0.0731856	0.0538553	0.208647	P43246	MSH2	Homo sapiens	DNA mismatch repair protein Msh2
2.02979	2.01062	2.16443	2.13577	1.05768	0.949837	0.953648	1.40199	1.42902	0.943132	T			0	0.772676	-0.270992	-1.67734	Q9Y6G9	DYNC1LI1	Homo sapiens	Cytoplasmic dynein 1 light intermediate chain 1
1.84945	2.44627	2.07952	2.17094	1.46937	1.4925	1.49904	1.46371	1.39152	1.3685	T			0	1.23522	0.0790621	2.63008	Q14008	CKAP5	Homo sapiens	Cytoskeleton-associated protein 5
1.38015	1.54332	1.47847	1.13804	2.3936	2.02584	1.92124	1.96516	1.93042	2.08656	T			0	0.325544	0.119514	0.792236	Q15637	SF1	Homo sapiens	Splicing factor 1
2.36053	2.28028	2.61428	2.25873	2.46547	1.90882	2.30848	2.32512	2.15678	1.89954	T			0	0.185352	0.100442	0.485675	P62333	PSMC6	Homo sapiens	26S proteasome regulatory subunit 10B
2.64137	3.20488	2.33465	2.90052	1.6413	2.20952	2.18817	2.32747	1.58495	2.11468	T			0	0.00449853	0.00396601	0.0137403	P53621	COPA	Homo sapiens	Coatomer subunit alpha
0.309481	0.758015	0.737758	1.08185	0.652525	1.16236	0.883493	1.18382	1.16322	0.581789	T			0	0.113112	-0.0768191	-0.311889	P58546	MTPN	Homo sapiens	Myotrophin
-0.33231	-1.188	-0.187585	-1.05392	-0.192945	-1.92614	-1.62929	-0.516483	-0.50728	-1.64754	T			0	0.212521	-0.359027	-0.547698	Q9Y4G6	TLN2	Homo sapiens	Talin-2
-0.0536423	1.2941	-0.338021	1.36011	-0.498354	1.05486	0.893106	0.7558	-1.32922	0.496643	T			0	0.245005	0.508796	0.619975	Q13617	CUL2	Homo sapiens	Cullin-2
2.70932	2.61039	2.91691	2.43225	1.80095	1.3635	1.4808	1.76343	1.2131	1.75352	T			0	0.0430418	-0.0282656	-0.126223	Q13310	PABPC4	Homo sapiens	Polyadenylate-binding protein 4
1.22464	1.81837	1.0476	1.57313	1.22389	1.39433	1.54576	1.77353	1.1668	1.25616	T			0	0.0170731	-0.0108376	-0.0514276	Q9UNM6	PSMD13	Homo sapiens	26S proteasome non-ATPase regulatory subunit 13
4.97161	3.64067	7.01269	3.67718	5.20501	4.52147	3.69039	3.92273	5.82478	3.96776	T			0	0.0444248	-0.0994631	-0.130102	P10412	HIST1H1E	Homo sapiens	Histone H1.4
4.10812	3.29577	5.25848	3.4566	4.03181	3.91819	3.32887	3.47193	4.28763	3.94851	T			0	0.167849	-0.143069	-0.444848	P16403	HIST1H1C	Homo sapiens	Histone H1.2
0.259054	0.622255	0.9469	0.383036	-0.272404	0.60391	0.294939	0.787443	-0.160046	0.949848	T			0	0.29863	-0.316933	-0.735614	Q02539	HIST1H1A	Homo sapiens	Histone H1.1
2.93157	3.0653	3.08618	3.13758	2.32214	2.88536	2.55234	2.97361	3.00646	3.12554	T			0	1.24002	-0.448592	-2.64065	Q96CN7	ISOC1	Homo sapiens	Isochorismatase domain-containing protein 1
0.572203	0.455244	0.26172	0.338318	0.302202	1.01282	0.863384	0.874268	1.07414	0.664656	T			0	0.23042	-0.144887	-0.587757	O96019	ACTL6A	Homo sapiens	Actin-like protein 6A
3.68115	3.74383	3.72964	3.77496	2.53073	2.6837	2.50251	2.60107	2.39703	2.76334	T			0	0.0421107	-0.0148322	-0.123606	Q9NVA2	2024-09-11	Homo sapiens	Septin-11
1.99161	1.93856	2.01107	1.88699	1.33488	0.892147	1.08384	1.31973	1.26635	0.917189	T			0	0.131065	-0.0641314	-0.356474	Q15003	NCAPH	Homo sapiens	Condensin complex subunit 2
0.0886135	0.562702	0.036664	-0.00194931	-0.539671	0.461645	-0.345745	0.374369	-0.893354	0.119522	T			0	0.00537675	-0.00810242	-0.0164064	P61086	UBE2K	Homo sapiens	Ubiquitin-conjugating enzyme E2 K
1.82148	2.66361	2.38986	1.97188	1.28302	1.88167	1.23829	1.97987	1.15298	2.14295	T			0	0.322675	-0.290939	-0.786239	P35241	RDX	Homo sapiens	Radixin
2.65879	3.06854	3.13429	2.65046	2.36955	1.64724	2.18777	2.56096	2.26493	2.13004	T			0	0.425183	-0.250454	-0.995866	O14777	NDC80	Homo sapiens	Kinetochore protein NDC80 homolog
0.70083	2.07062	-0.0018816	1.5314	-0.219225	-0.170822	0.217607	0.776628	-0.193403	0.407888	T			0	0.544766	-0.387851	-1.23249	Q15813	TBCE	Homo sapiens	Tubulin-specific chaperone E
-3.77113	-3.2713	-3.48184	-3.32537	-2.54641	-3.20655	-3.10188	-3.2841	-2.5694	-3.8254	T			0	0.262442	0.274691	0.658037	Q9NZ63	C9orf78	Homo sapiens	Telomere length and silencing protein 1 homolog
1.24312	0.821507	-0.325784	-0.127974	0.301764	-0.193344	0.317253	0.811077	0.739964	1.73343	T			0	1.23881	-0.952932	-2.63798	O00422	SAP18	Homo sapiens	Histone deacetylase complex subunit SAP18
-0.183144	-0.395353	-0.0823622	-0.342369	0.811497	0.205231	0.0391369	-0.273333	0.0174561	0.253553	T			0	0.559062	0.352729	1.26046	Q96PK6	RBM14	Homo sapiens	RNA-binding protein 14
1.32653	0.969501	1.64837	0.846878	1.28142	0.596529	0.345718	0.742725	1.31213	0.447212	T			0	0.0872555	-0.0928008	-0.245732	Q9Y3D0	CIAO2B	Homo sapiens	Cytosolic iron-sulfur assembly component 2B
1.48064	1.62959	1.50513	1.46465	-0.312681	0.46043	-0.244011	0.433617	-0.0251102	0.784925	T			0	0.55986	-0.429898	-1.26202	Q8IUD2	ERC1	Homo sapiens	ELKS/Rab6-interacting/CAST family member 1
0.813793	0.56974	0.367719	0.471676	0.471369	0.533449	0.680218	0.748369	1.02268	0.671535	T			0	0.959182	-0.252516	-2.04868	P09622	DLD	Homo sapiens	Dihydrolipoyl dehydrogenase, mitochondrial
1.51554	2.76169	1.98362	2.83902	1.48235	2.38054	1.99558	2.14898	1.08175	2.90069	T			0	0.0532549	-0.0909818	-0.154637	P31947	SFN	Homo sapiens	14-3-3 protein sigma
1.64076	1.56278	1.8608	1.39133	0.382059	1.38607	1.53096	1.81333	1.8657	1.37422	T			0	0.674863	-0.584717	-1.48622	Q9Y570	PPME1	Homo sapiens	Protein phosphatase methylesterase 1
0.130287	0.310572	-0.856952	-0.607084	-0.30666	-1.22449	-0.05163	0.0202522	-0.224007	-0.0362549	T			0	0.54381	-0.447589	-1.23062	O00764	PDXK	Homo sapiens	Pyridoxal kinase
2.66272	2.88296	2.69934	2.44622	2.22703	2.32927	2.45547	2.47415	2.78593	2.4263	T			0	0.794784	-0.224871	-1.72078	O95816	BAG2	Homo sapiens	BAG family molecular chaperone regulator 2
0.418646	1.136	0.6559	0.944525	-0.35787	0.327484	0.0662861	0.231512	-0.236731	0.347925	T			0	0.141387	-0.102269	-0.381654	Q15642	TRIP10	Homo sapiens	Cdc42-interacting protein 4
1.98403	2.62957	1.56392	2.49347	1.05366	1.6697	1.87512	2.02865	1.39463	1.63288	T			0	0.189263	-0.152561	-0.4947	O14744	PRMT5	Homo sapiens	Protein arginine N-methyltransferase 5
1.11673	0.774538	0.97367	0.466063	1.55329	1.32462	1.69182	1.3705	1.40408	0.193092	T			0	0.576812	0.534021	1.29514	Q99661	KIF2C	Homo sapiens	Kinesin-like protein KIF2C
2.30893	2.14609	2.77303	1.82803	2.84552	2.29867	2.15706	2.24663	2.94297	2.29698	T			0	0.0703805	-0.0617784	-0.201154	Q92945	KHSRP	Homo sapiens	Far upstream element-binding protein 2
-0.475325	-0.863779	0.59797	-1.45087	0.761522	-0.295315	-0.799713	-0.789309	0.737808	-0.882147	T			0	0.103089	0.200047	0.286534	P17096	HMGA1	Homo sapiens	High mobility group protein HMG-I/HMG-Y
0.338732	0.618336	-0.333053	0.815569	-0.622189	1.06156	1.24606	1.16508	0.011549	0.754774	T			0	0.0408097	-0.0819887	-0.119942	P40937	RFC5	Homo sapiens	Replication factor C subunit 5
3.0485	3.2301	3.89313	3.5574	2.40325	2.10495	2.14392	2.21191	2.52735	2.38004	T			0	0.524125	-0.15573	-1.19201	O15231	ZNF185	Homo sapiens	Zinc finger protein 185
5.11796	5.25768	5.25212	5.44044	5.33986	5.78155	6.00824	5.80477	5.45778	5.8564	T			0	0.00502078	0.00356738	0.0153264	P62805	HIST1H4A	Homo sapiens	Histone H4
1.39407	1.63858	1.56026	1.64089	1.38691	0.955837	0.994759	1.35942	1.46305	1.1266	T			0	0.528308	-0.203853	-1.20023	P61923	COPZ1	Homo sapiens	Coatomer subunit zeta-1
2.02817	2.13075	2.30444	2.15589	2.65101	2.27037	2.66194	2.65497	1.92294	2.64951	T			0	0.162097	0.118638	0.43127	Q92797	SYMPK	Homo sapiens	Symplekin
0.28204	0.166553	-0.451247	-0.122919	0.657387	0.448357	0.409595	0.273033	1.20251	-0.025074	T			0	0.0190523	0.0216236	0.0572673	Q96I25	RBM17	Homo sapiens	Splicing factor 45
0.844967	0.56295	0.273978	0.723631	0.939201	0.950502	0.822609	0.32605	1.0186	0.456663	T			0	0.632437	0.303666	1.40358	Q14166	TTLL12	Homo sapiens	Tubulin--tyrosine ligase-like protein 12
-0.217012	-0.198278	-0.0782843	-0.447412	0.665874	-0.17906	0.238503	0.286758	0.0800076	0.224928	T			0	0.0614644	0.044541	0.177105	Q9Y2Q9	MRPS28	Homo sapiens	28S ribosomal protein S28, mitochondrial
1.84985	2.90466	1.74801	2.47086	1.83846	1.99593	2.13872	2.18766	1.5158	2.00358	T			0	0.151529	0.0886898	0.406096	O43776	NARS	Homo sapiens	Asparagine--tRNA ligase, cytoplasmic
0.728802	1.12767	0.277772	1.09183	1.89154	2.04924	2.5465	2.13116	1.34992	1.62862	T			0	0.692457	0.459192	1.52051	O14929	HAT1	Homo sapiens	Histone acetyltransferase type B catalytic subunit
-1.15602	-1.50906	-1.84964	-1.76625	-1.24405	-0.472389	-0.266699	-0.557627	-1.39935	-0.911074	T			0	0.313323	0.294973	0.766629	A3KN83	SBNO1	Homo sapiens	Protein strawberry notch homolog 1
0.666977	0.912489	0.726562	0.866329	0.262894	0.129408	-0.767744	0.0429878	-0.303844	0.194832	T			0	0.104448	-0.103139	-0.289991	Q15404	RSU1	Homo sapiens	Ras suppressor protein 1
-0.220114	0.346474	-0.892392	0.311991	-0.504049	-0.282034	-0.468777	-0.238316	-0.857506	-0.323452	T			0	0.095266	0.0548045	0.266492	P50570	DNM2	Homo sapiens	Dynamin-2
-2.47455	-2.89788	-2.12247	-2.2996	-1.16266	-1.92981	-2.13493	-2.22293	-3.31618	-2.54921	T			0	1.02019	0.953641	2.17329	Q9NY27	PPP4R2	Homo sapiens	Serine/threonine-protein phosphatase 4 regulatory subunit 2
-0.992367	-1.37161	-1.54512	-1.13038	-0.487005	-0.14739	0.128511	-0.422453	0.557354	-0.650686	T			0	0.0026229	0.00330035	0.00802844	Q9H3P2	NELFA	Homo sapiens	Negative elongation factor A
1.01193	1.11076	1.15269	1.20629	0.33621	0.401972	-0.0403004	0.0698299	0.260025	-0.12569	T			0	0.39204	0.164572	0.929008	Q9Y520	PRRC2C	Homo sapiens	Protein PRRC2C
-0.420744	-1.17743	-0.565316	-0.967405	-0.181814	-0.443607	-0.101849	-0.0801239	0.516123	-0.543369	T			0	0.253527	-0.206633	-0.638638	Q9UKX7	NUP50	Homo sapiens	Nuclear pore complex protein Nup50
1.05695	1.90789	0.745868	1.66011	-0.532192	0.688387	0.724459	0.814121	0.215143	0.853874	T			0	0.292978	-0.334162	-0.723612	P06737	PYGL	Homo sapiens	Glycogen phosphorylase, liver form
2.36847	4.28555	2.88794	4.17358	2.04673	3.23585	3.22605	3.56437	2.00103	3.29813	T			0	0.0661051	-0.118298	-0.189667	P22392	NME2	Homo sapiens	Nucleoside diphosphate kinase B
-0.494354	0.305845	-0.27876	0.537895	-0.480734	-0.118475	-0.354799	0.40984	-1.65412	-0.0938816	T			0	0.0711303	0.128052	0.203161	Q96CW1	AP2M1	Homo sapiens	AP-2 complex subunit mu
0.0711212	-0.565409	-0.0675688	-0.579283	0.276503	-1.9922	-1.46742	-1.85341	0.383505	-0.953751	T			0	0.0958376	-0.253152	-0.267964	Q96CS3	FAF2	Homo sapiens	FAS-associated factor 2
-0.698334	-1.82049	-0.962493	-1.66219	-0.543943	-1.54619	-1.25496	-1.16952	-0.540934	-1.13795	T			0	0.173656	-0.165567	-0.458475	P61326	MAGOH	Homo sapiens	Protein mago nashi homolog
1.46689	0.337143	0.520534	0.163057	1.80848	0.370449	0.859318	0.705648	1.44569	0.702839	T			0	0.0427591	0.0613575	0.125429	Q96A72	MAGOHB	Homo sapiens	Protein mago nashi homolog 2
1.6861	2.37083	1.71913	2.31889	1.15663	1.59442	1.40068	1.39485	1.30145	1.3075	T			0	0.140191	0.0493139	0.378751	Q96QK1	VPS35	Homo sapiens	Vacuolar protein sorting-associated protein 35
1.42559	1.08825	0.918391	1.05539	2.06281	1.8221	1.52498	1.75866	1.63381	2.04338	T			0	0.0145304	-0.00865428	-0.0438894	Q14498	RBM39	Homo sapiens	RNA-binding protein 39
-2.67896	-4.01233	-3.27704	-2.5711	-1.98082	-1.37753	-2.01938	-1.6474	-1.78031	-1.66868	T			0	0.166905	-0.0937786	-0.442626	Q6VMQ6	ATF7IP	Homo sapiens	Activating transcription factor 7-interacting protein 1
0.754921	0.714521	0.909039	1.0656	0.424463	0.216335	-0.375799	0.0925808	-0.165922	0.174759	T			0	0.0733564	0.0545273	0.209102	Q13464	ROCK1	Homo sapiens	Rho-associated protein kinase 1
2.26584	2.79854	2.26972	2.55493	1.8208	1.8322	2.1383	2.0084	1.48129	1.85303	T			0	0.327452	0.149526	0.796217	Q9Y3F4	STRAP	Homo sapiens	Serine-threonine kinase receptor-associated protein
-0.741497	0.136116	-0.17896	1.87526	1.42324	1.3748	1.41407	1.13421	0.698135	2.0013	T			0	0.120013	0.126155	0.32915	Q5D862	FLG2	Homo sapiens	Filaggrin-2
-1.86854	-1.46496	-1.87936	-1.47054	-0.678871	-1.08516	-0.70713	-1.06815	-1.13175	-1.94651	T			0	0.830818	0.558414	1.79185	Q9UBL3	ASH2L	Homo sapiens	Set1/Ash2 histone methyltransferase complex subunit ASH2
0.600176	1.46816	0.399461	0.980577	0.867161	0.618378	1.22196	1.55229	0.562395	1.30847	T			0	0.277507	-0.238552	-0.690551	P68036	UBE2L3	Homo sapiens	Ubiquitin-conjugating enzyme E2 L3
0.980839	0.446787	0.735942	0.698959	1.91455	1.13512	1.76698	1.2672	1.49708	1.22157	T			0	0.472999	0.276936	1.09119	O75937	DNAJC8	Homo sapiens	DnaJ homolog subfamily C member 8
0.390602	0.633751	0.815288	0.670107	-0.265572	-0.563568	-0.645109	0.316412	-0.571077	0.146538	T			0	0.703181	-0.455374	-1.54142	P46937	YAP1	Homo sapiens	Transcriptional coactivator YAP1
1.59568	2.11889	1.05418	2.11914	0.0809784	1.2056	0.874533	1.06245	-0.170023	0.912886	T			0	0.0818747	0.118597	0.231645	Q8TEQ6	GEMIN5	Homo sapiens	Gem-associated protein 5
0.151789	1.65746	-0.845458	1.68722	-0.411676	1.79275	1.91109	1.74175	-0.315418	1.46909	T			0	0.0455109	0.132249	0.133141	Q86VP6	CAND1	Homo sapiens	Cullin-associated NEDD8-dissociated protein 1
4.05474	3.94872	3.92509	3.93838	3.91816	3.85693	3.66844	3.68671	3.73346	3.81903	T			0	0.331944	0.0681057	0.80558	P37802	TAGLN2	Homo sapiens	Transgelin-2
2.41393	2.47477	1.82289	2.45679	2.15763	2.62655	2.9662	2.78208	1.97969	2.38605	T			0	0.240238	0.200853	0.609485	P61247	RPS3A	Homo sapiens	40S ribosomal protein S3a
0.474888	0.132122	0.335402	0.73311	-0.0520229	0.280214	0.616089	0.394617	-0.000261307	0.874535	T			0	0.167905	-0.141537	-0.44498	O00233	PSMD9	Homo sapiens	26S proteasome non-ATPase regulatory subunit 9
1.19324	1.50094	1.30315	1.42474	1.00087	1.12727	1.39408	1.26633	0.807293	0.875042	T			0	0.446429	0.191182	1.03837	P30876	POLR2B	Homo sapiens	DNA-directed RNA polymerase II subunit RPB2
-0.627581	-0.58606	-0.654963	-1.16504	-0.0862503	-0.704821	-0.144672	0.325928	-0.954668	-0.456303	T			0	0.0401328	0.0497665	0.118032	Q9BXW9	FANCD2	Homo sapiens	Fanconi anemia group D2 protein
1.50182	2.48427	1.39695	2.59005	1.37031	2.04562	1.59883	2.00604	1.3378	2.08348	T			0	0.168053	-0.137519	-0.445328	P08133	ANXA6	Homo sapiens	Annexin A6
1.50725	1.21629	1.90453	0.903395	0.416061	0.393354	0.121119	0.2369	0.626133	-0.151358	T			0	0.108176	0.0729529	0.299447	Q9UDY2	TJP2	Homo sapiens	Tight junction protein ZO-2
1.64175	1.29007	1.34929	1.37247	2.19416	1.79136	2.05447	1.80701	1.42222	1.46062	T			0	1.24268	0.450046	2.64651	Q92973	TNPO1	Homo sapiens	Transportin-1
1.55263	1.14894	1.04265	0.635742	1.93659	0.805443	1.17835	1.17902	1.21617	1.10663	T			0	0.156217	0.13952	0.417301	Q14116	IL18	Homo sapiens	Interleukin-18
0.373648	0.0539608	0.0542002	0.153946	1.36351	0.953249	1.21084	0.960371	1.16887	0.589439	T			0	0.579126	0.269638	1.29966	Q9BXP5	SRRT	Homo sapiens	Serrate RNA effector molecule homolog
0.306557	0.250015	0.221667	0.341637	-4.55255	0.0908356	-0.365322	0.178453	-0.162024	0.35025	T			0	0.510679	-1.73124	-1.16559	P14550	AKR1A1	Homo sapiens	Alcohol dehydrogenase [NADP(+)]
-1.07198	-0.922201	-1.19196	-1.20444	-0.074295	-0.307053	0.200438	-0.192516	0.0140438	-0.362919	T			0	0.262238	0.12016	0.657595	Q6UX04	CWC27	Homo sapiens	Spliceosome-associated protein CWC27 homolog
0.67049	0.798733	-4.45924	0.793646	-2.12568	-0.0594311	0.272501	0.084795	-0.358427	0.190079	T			0	0.325923	-0.609687	-0.793026	Q9UBF2	COPG2	Homo sapiens	Coatomer subunit gamma-2
-0.877548	-0.376698	-1.80629	-0.887262	-1.45162	-1.05323	-0.313261	-0.792631	-1.13323	-0.841448	T			0	0.0160438	-0.016936	-0.0483812	Q7Z4W1	DCXR	Homo sapiens	L-xylulose reductase
0.603966	1.24466	0.351356	0.972389	0.229279	-0.150707	0.12365	-0.043129	-0.0390644	-0.143635	T			0	0.531353	0.142683	1.2062	O75822	EIF3J	Homo sapiens	Eukaryotic translation initiation factor 3 subunit J
1.03637	0.798487	0.910287	0.848251	1.20968	1.03091	1.32849	1.01746	0.687374	0.827921	T			0	1.2574	0.345439	2.67903	O75607	NPM3	Homo sapiens	Nucleoplasmin-3
-0.0466042	-0.0191536	-0.140727	-0.0394325	-1.29811	-0.663519	-0.187864	-0.243147	-0.319019	-0.489208	T			0	0.482579	-0.366039	-1.11016	P62877	RBX1	Homo sapiens	E3 ubiquitin-protein ligase RBX1
2.28677	1.95943	2.83562	1.9488	2.13492	2.0323	1.62069	1.83415	1.84884	2.05637	T			0	0.0315808	0.0161826	0.0936862	Q07065	CKAP4	Homo sapiens	Cytoskeleton-associated protein 4
2.52498	3.07652	2.61802	2.80817	2.03128	2.82444	2.63024	2.9251	3.80668	2.90062	T			0	0.872123	-0.715475	-1.87381	Q7L2H7	EIF3M	Homo sapiens	Eukaryotic translation initiation factor 3 subunit M
-0.90765	-1.44945	-1.17203	-1.03465	0.340212	-0.023447	0.00742912	-0.311399	0.290462	-0.549709	T			0	0.46818	0.29828	1.08163	Q12972	PPP1R8	Homo sapiens	Nuclear inhibitor of protein phosphatase 1
1.24229	1.83464	1.17374	1.94046	0.754297	1.23451	1.1075	1.05207	0.503223	1.24659	T			0	0.136789	0.0981414	0.370476	O94979	SEC31A	Homo sapiens	Protein transport protein Sec31A
3.55597	4.47674	3.45381	4.39776	3.1519	4.26087	4.07118	4.08163	3.19932	4.02473	T			0	0.0455904	0.0594254	0.133363	P23526	AHCY	Homo sapiens	Adenosylhomocysteinase
0.871746	0.846008	0.962287	0.750343	0.0200939	-0.034956	-0.277733	0.223951	-0.255762	-0.0612431	T			0	0.148611	-0.0665137	-0.399094	P46821	MAP1B	Homo sapiens	Microtubule-associated protein 1B
-1.22162	-0.0943928	-0.760465	-0.245874	-4.43449	-1.21996	-0.804234	-0.988897	-3.02531	-1.19392	T			0	0.114942	-0.416853	-0.316482	Q9UBN7	HDAC6	Homo sapiens	Histone deacetylase 6
4.89758	6.54284	5.49236	5.98964	4.60831	6.24146	5.93605	5.91832	4.80777	6.07763	T			0	0.00304382	-0.00596873	-0.00931238	E9PAV3	NACA	Homo sapiens	Nascent polypeptide-associated complex subunit alpha, muscle-specific form
2.2444	2.07452	2.671	1.94694	1.57389	0.908022	0.898979	1.44141	1.51485	1.63808	T			0	0.811187	-0.404483	-1.75308	Q9Y6M1	IGF2BP2	Homo sapiens	Insulin-like growth factor 2 mRNA-binding protein 2
2.66649	2.35283	2.11709	2.57154	1.11936	1.84578	1.99028	1.81022	1.14968	1.71843	T			0	0.0974154	0.0923646	0.272021	Q9NZZ3	CHMP5	Homo sapiens	Charged multivesicular body protein 5
2.18997	2.18349	1.68604	2.2996	2.46978	3.20186	3.18048	3.15591	2.29146	3.2087	T			0	0.0591704	0.0653458	0.170859	P38919	EIF4A3	Homo sapiens	Eukaryotic initiation factor 4A-III
3.63392	3.91599	3.5858	4.05985	2.5091	2.59263	2.79371	3.06586	2.36008	3.05071	T			0	0.320837	-0.193741	-0.782392	Q16181	2024-09-07	Homo sapiens	Septin-7
2.48054	2.72162	2.64236	3.01026	2.56752	2.69934	2.06737	2.46991	2.46379	2.29961	T			0	0.0580768	0.0336425	0.167873	Q13409	DYNC1I2	Homo sapiens	Cytoplasmic dynein 1 intermediate chain 2
0.818464	0.535435	0.0465975	0.498619	0.843601	0.95496	1.53703	1.30826	0.831032	0.861744	T			0	0.157972	0.111518	0.421479	P42285	MTREX	Homo sapiens	Exosome RNA helicase MTR4
0.457148	0.899944	0.313155	1.15854	0.200447	0.550238	0.124786	0.302177	0.444099	0.562588	T			0	0.40535	-0.144464	-0.955946	O75348	ATP6V1G1	Homo sapiens	V-type proton ATPase subunit G 1
0.442165	0.69879	0.806409	0.970339	0.161198	0.0249767	-0.263783	-0.133474	-1.68474	0.185637	T			0	0.366473	0.518322	0.876884	P53990	IST1	Homo sapiens	IST1 homolog
1.11136	1.31808	0.968461	1.28697	0.68959	0.824297	0.800781	0.898878	0.57011	0.816992	T			0	0.0300257	0.00956281	0.0892154	Q06203	PPAT	Homo sapiens	Amidophosphoribosyltransferase
4.79669	5.62274	4.66991	5.37164	4.21279	4.13525	4.12258	4.63628	4.24916	4.90016	T			0	1.07802	-0.438329	-2.29326	P24534	EEF1B2	Homo sapiens	Elongation factor 1-beta
-0.579718	0.176575	-0.989337	0.136576	-1.00895	0.410469	0.32427	0.00139618	-1.01954	-0.206213	T			0	0.222698	0.316716	0.570549	O15479	MAGEB2	Homo sapiens	Melanoma-associated antigen B2
0.380602	0.87525	0.244123	0.883118	-0.827847	0.274923	0.562069	0.507374	-0.383398	0.0584087	T			0	0.0395991	-0.0577463	-0.116524	Q9NPQ8	RIC8A	Homo sapiens	Synembryn-A
1.38981	1.7919	0.511781	1.44993	0.772013	0.194632	0.55209	0.848289	0.394335	0.50976	T			0	0.132413	-0.0778834	-0.359779	Q9H3U1	UNC45A	Homo sapiens	Protein unc-45 homolog A
2.91297	4.89145	2.63728	3.46902	3.14499	4.58038	4.0759	3.85448	1.7479	4.59248	T			0	0.219536	0.535468	0.56347	P81605	DCD	Homo sapiens	Dermcidin
1.55725	2.81274	1.35375	2.47584	1.3302	3.21642	3.11632	2.96928	1.34846	2.64037	T			0	0.107741	0.234942	0.298346	Q99873	PRMT1	Homo sapiens	Protein arginine N-methyltransferase 1
-4.28277	-3.45267	-3.76954	-3.33357	-3.5826	-3.10976	-3.27885	-3.72551	-4.18191	-0.81834	T			0	0.145147	-0.415148	-0.39075	P31151	S100A7	Homo sapiens	Protein S100-A7
1.08109	1.08408	1.29125	0.624216	0.554993	0.134844	0.694319	0.580406	0.174866	0.066885	T			0	0.336935	0.187333	0.815959	O75330	HMMR	Homo sapiens	Hyaluronan mediated motility receptor
4.11718	4.26251	3.883	4.18981	4.05602	3.1069	3.47906	3.71735	4.16778	3.50028	T			0	0.296523	-0.247812	-0.731145	P43358	MAGEA4	Homo sapiens	Melanoma-associated antigen 4
1.25977	1.60367	0.731631	2.55422	1.31368	2.58607	2.55013	1.98782	0.878347	3.70637	T			0	0.0146687	-0.0408847	-0.0443006	P14923	JUP	Homo sapiens	Junction plakoglobin
1.01745	0.928596	1.00673	1.2566	1.22051	1.68542	1.1334	1.44115	1.07865	1.74647	T			0	0.105671	-0.0756486	-0.293099	P40926	MDH2	Homo sapiens	Malate dehydrogenase, mitochondrial
0.0778942	0.356871	-0.499166	0.474091	-1.76314	-0.601782	-0.552753	-0.621035	-1.29905	-0.640026	T			0	0.0937243	-0.11919	-0.262516	P55039	DRG2	Homo sapiens	Developmentally-regulated GTP-binding protein 2
2.69141	3.69937	2.28312	3.57826	1.36711	2.61568	2.74535	2.79705	0.981159	2.59359	T			0	0.0567505	0.11878	0.164243	P41252	IARS	Homo sapiens	Isoleucine--tRNA ligase, cytoplasmic
3.43804	3.71068	3.01158	3.47658	2.80731	3.63474	3.82026	3.72094	2.73075	3.53777	T			0	0.0732985	0.0909513	0.208948	P62269	RPS18	Homo sapiens	40S ribosomal protein S18
2.82177	2.21985	3.23534	2.40218	2.2907	0.598206	1.35867	1.62708	1.72451	2.19505	T			0	0.345123	-0.433024	-0.832928	P13861	PRKAR2A	Homo sapiens	cAMP-dependent protein kinase type II-alpha regulatory subunit
0.994261	-0.073946	0.695382	-0.110493	1.42509	0.599617	0.630507	0.520868	1.60114	0.27282	T			0	0.0615886	0.0867945	0.177443	O43290	SART1	Homo sapiens	U4/U6.U5 tri-snRNP-associated protein 1
1.51363	1.1997	1.01868	0.96328	0.937683	0.25506	0.565744	0.764732	0.752285	0.47452	T			0	0.130428	-0.0776831	-0.354909	Q6PKG0	LARP1	Homo sapiens	La-related protein 1
2.19717	1.68558	2.39998	1.78066	1.53311	0.90036	0.87742	0.764084	1.46267	0.84132	T			0	0.0937283	0.0809371	0.262526	Q8WUF5	PPP1R13L	Homo sapiens	RelA-associated inhibitor
3.31093	3.29603	3.12308	3.3192	3.17535	2.99366	3.20829	3.32759	3.35415	3.01978	T			0	0.355961	-0.108079	-0.855294	Q9Y265	RUVBL1	Homo sapiens	RuvB-like 1
0.562666	0.481758	1.4714	0.568464	0.405046	-0.859568	-1.42505	0.160416	0.583443	0.360415	T			0	0.831557	-0.994614	-1.79331	Q8IVT2	MISP	Homo sapiens	Mitotic interactor and substrate of PLK1
1.62049	2.81297	2.20252	2.64368	0.820919	1.82052	1.40401	1.67502	1.08043	1.55302	T			0	0.0913636	-0.0876732	-0.256409	Q14258	TRIM25	Homo sapiens	E3 ubiquitin/ISG15 ligase TRIM25
1.4557	2.50772	0.743625	2.7296	1.17659	1.96933	1.90637	1.90649	0.525429	1.50956	T			0	0.313349	0.37027	0.766683	O15143	ARPC1B	Homo sapiens	Actin-related protein 2/3 complex subunit 1B
-0.36989	-0.519974	-0.265203	-0.360075	0.897657	0.368484	0.424387	0.315603	1.11322	-0.175102	T			0	0.130085	0.145601	0.354067	P18615	NELFE	Homo sapiens	Negative elongation factor E
-2.48845	-2.90592	-2.86942	-3.4082	-1.40809	-1.20189	-0.997826	-1.07652	-0.980753	-1.77343	T			0	0.0961496	0.0743008	0.268767	Q9Y6X9	MORC2	Homo sapiens	MORC family CW-type zinc finger protein 2
1.43766	1.2596	1.02696	1.18211	0.690788	-0.243792	-0.310144	0.37466	0.364901	0.45076	T			0	0.468789	-0.351156	-1.08284	P10644	PRKAR1A	Homo sapiens	cAMP-dependent protein kinase type I-alpha regulatory subunit
1.09583	0.676001	-0.0900354	1.80063	1.54734	1.69802	1.54865	1.21125	1.169	2.38909	T			0	0.00670207	0.0082283	0.0204199	Q02413	DSG1	Homo sapiens	Desmoglein-1
2.32312	2.41056	1.97457	2.3557	1.68811	1.55395	1.75972	1.73022	1.50784	1.54734	T			0	0.324627	0.0721283	0.790319	Q9NSD9	FARSB	Homo sapiens	Phenylalanine--tRNA ligase beta subunit
-1.51604	-1.42015	-2.8147	-1.51972	-2.46899	-1.07454	-0.590279	-1.02415	-1.09123	-1.08884	T			0	0.213459	-0.309864	-0.549812	Q9UPT9	USP22	Homo sapiens	Ubiquitin carboxyl-terminal hydrolase 22
1.14204	1.07933	0.592896	0.891356	0.184425	0.75219	0.859577	0.940905	0.124958	0.73266	T			0	0.000786227	-0.000776927	-0.00241163	P62841	RPS15	Homo sapiens	40S ribosomal protein S15
0.0426483	0.851057	0.00536442	0.821297	-0.698292	0.467821	0.344553	0.561338	-0.817005	1.05875	T			0	0.1251	-0.229668	-0.341773	P68402	PAFAH1B2	Homo sapiens	Platelet-activating factor acetylhydrolase IB subunit beta
0.611879	1.93327	0.265489	2.01546	-1.03299	1.18798	1.07207	1.10261	-0.988739	1.25701	T			0	0.015539	-0.0479387	-0.0468847	Q9BTW9	TBCD	Homo sapiens	Tubulin-specific chaperone D
-1.09575	-0.473024	-1.08614	-1.28166	-0.686256	-1.37163	-1.67077	-1.06366	-0.722811	-1.2348	T			0	0.290791	-0.235793	-0.718958	Q9NWU2	GID8	Homo sapiens	Glucose-induced degradation protein 8 homolog
2.64265	2.88005	2.08387	2.62114	2.12024	2.15175	2.49091	2.30003	2.337	2.27568	T			0	0.155751	-0.0499369	-0.416189	P04843	RPN1	Homo sapiens	Dolichyl-diphosphooligosaccharide--protein glycosyltransferase subunit 1
0.452311	0.822685	0.293565	0.420425	0.639206	0.473175	0.630999	0.802336	0.151701	0.602142	T			0	0.113256	0.0624002	0.312252	Q13951	CBFB	Homo sapiens	Core-binding factor subunit beta
-0.216709	-0.638876	-0.4983	-0.4147	0.929676	0.740538	0.827049	0.616497	0.455154	0.111052	T			0	1.29371	0.438187	2.76	P54278	PMS2	Homo sapiens	Mismatch repair endonuclease PMS2
2.49464	2.00842	1.88161	1.96354	3.48341	2.79921	2.742	2.5598	2.729	2.27283	T			0	0.828469	0.487662	1.7872	Q02878	RPL6	Homo sapiens	60S ribosomal protein L6
1.43383	1.8729	1.17717	2.03205	0.728727	2.32628	2.34525	2.39495	0.842743	2.16437	T			0	0.00027154	-0.000601451	-0.000833398	O15042	U2SURP	Homo sapiens	U2 snRNP-associated SURP motif-containing protein
2.0828	1.2085	2.02892	1.21754	1.98675	1.30861	0.762054	1.06398	1.96959	2.22669	T			0	0.330319	-0.400948	-0.802197	P18583	SON	Homo sapiens	Protein SON
1.22728	2.26035	1.00121	1.92025	-0.144646	1.847	2.00822	2.06984	0.864557	1.84918	T			0	0.172383	-0.357665	-0.455496	O14980	XPO1	Homo sapiens	Exportin-1
0.141314	1.01191	-0.116153	0.478085	-0.43409	-0.6861	-0.0603294	0.360678	-0.285976	0.168402	T			0	0.833004	-0.474541	-1.79617	Q10567	AP1B1	Homo sapiens	AP-1 complex subunit beta-1
1.71204	1.82585	1.70318	1.90153	1.15027	1.77022	1.85095	1.8894	0.758823	1.70283	T			0	0.123748	0.140128	0.338428	Q96IU4	ABHD14B	Homo sapiens	Protein ABHD14B
-0.978268	-1.76138	-1.3876	-1.78025	1.47583	0.602718	1.0434	0.583834	1.59617	-0.275467	T			0	0.272617	0.405802	0.680033	Q9ULW0	TPX2	Homo sapiens	Targeting protein for Xklp2
-0.100754	0.817566	-0.0705709	-0.0224743	0.691572	0.222937	-0.153297	0.574274	0.433119	1.31618	T			0	0.640265	-0.520786	-1.41883	Q14011	CIRBP	Homo sapiens	Cold-inducible RNA-binding protein
-0.524895	-1.41908	-0.507874	-1.39632	0.110258	-0.695406	-0.276678	-0.249378	-0.0424347	-0.639109	T			0	0.0265355	0.0230319	0.0791311	Q9H1B7	IRF2BPL	Homo sapiens	Interferon regulatory factor 2-binding protein-like
2.68774	2.10208	2.62679	2.12448	2.85176	2.15487	1.8989	1.98769	2.58314	2.2088	T			0	0.0428993	0.0419693	0.125823	Q96AE4	FUBP1	Homo sapiens	Far upstream element-binding protein 1
-0.0791302	1.03782	0.112121	0.824606	0.197329	0.440279	0.711569	1.34564	0.133726	0.646988	T			0	0.272308	-0.259059	-0.679366	Q7LG56	RRM2B	Homo sapiens	Ribonucleoside-diphosphate reductase subunit M2 B
2.46914	2.67703	1.50407	2.6822	2.08196	1.44731	1.29548	1.47918	1.9076	1.33801	T			0	0.0382629	0.0333214	0.112743	Q66K74	MAP1S	Homo sapiens	Microtubule-associated protein 1S
1.28431	1.73873	1.16597	1.15055	1.43744	1.48855	1.50786	2.30741	0.970602	2.3044	T			0	0.357857	-0.382854	-0.859194	Q15181	PPA1	Homo sapiens	Inorganic pyrophosphatase
1.36234	1.50324	1.00449	1.74658	2.16893	1.65189	1.41168	1.83783	0.813969	2.69627	T			0	0.0218553	-0.0385221	-0.0654963	P38159	RBMX	Homo sapiens	RNA-binding motif protein, X chromosome
1.79934	2.1162	2.86023	2.25356	1.6528	1.17766	1.06885	1.47896	1.58929	1.75936	T			0	0.718332	-0.309429	-1.57099	Q9NZB2	FAM120A	Homo sapiens	Constitutive coactivator of PPAR-gamma-like protein 1
2.46779	2.82241	2.01004	2.87798	3.0636	2.91281	2.8659	2.84129	3.09527	2.0445	T			0	0.373505	0.287083	0.891272	P46777	RPL5	Homo sapiens	60S ribosomal protein L5
4.20654	4.88397	4.6148	5.08599	4.47504	4.93266	4.8413	4.83933	4.16178	4.78926	T			0	0.231566	0.152875	0.590303	P04075	ALDOA	Homo sapiens	Fructose-bisphosphate aldolase A
1.34889	1.07531	1.98821	1.34416	0.37097	0.488424	0.274834	0.0151043	0.346582	-0.159311	T			0	0.901669	0.310617	1.93281	Q96SB3	PPP1R9B	Homo sapiens	Neurabin-2
1.21706	1.14055	0.623734	0.970058	1.70829	1.58179	2.20113	1.93819	1.44736	1.2192	T			0	0.447371	0.295488	1.04025	Q08J23	NSUN2	Homo sapiens	tRNA (cytosine(34)-C(5))-methyltransferase
2.68141	2.15788	2.24237	2.03644	2.92075	2.56174	2.39071	2.1925	2.49556	2.47145	T			0	0.575713	0.237894	1.293	P62750	RPL23A	Homo sapiens	60S ribosomal protein L23a
-0.0576363	0.311544	-0.75571	0.142729	0.354288	0.353188	0.850098	0.857729	0.611181	0.283735	T			0	0.0994476	-0.0650241	-0.277232	P19784	CSNK2A2	Homo sapiens	Casein kinase II subunit alpha'
1.145	1.57932	1.10233	1.43555	1.18481	1.19199	1.67895	1.80024	1.00514	1.58244	T			0	0.142425	-0.110687	-0.384169	Q15427	SF3B4	Homo sapiens	Splicing factor 3B subunit 4
2.19561	2.38273	1.30253	2.27899	1.36026	2.20079	2.50833	2.42935	1.22293	2.21564	T			0	0.0453709	0.0671501	0.13275	Q15717	ELAVL1	Homo sapiens	ELAV-like protein 1
1.40137	4.20481	1.62325	3.87453	0.680712	3.76831	3.60553	3.84339	1.30319	3.76855	T			0	0.0773954	-0.286859	-0.219829	P15531	NME1	Homo sapiens	Nucleoside diphosphate kinase A
1.55412	1.70806	1.38779	1.63405	0.338724	1.1272	0.996569	1.32555	0.505629	1.49804	T			0	0.299764	-0.288909	-0.738017	Q13126	MTAP	Homo sapiens	S-methyl-5'-thioadenosine phosphorylase
0.107731	0.556677	0.432954	0.936811	-0.0151501	0.628901	0.715057	0.580055	0.0890827	0.614958	T			0	0.0172931	0.014904	0.0520781	P06396	GSN	Homo sapiens	Gelsolin
1.34097	2.48759	1.69783	2.3102	1.84242	2.6085	2.5697	2.49674	1.34351	2.09806	T			0	0.357728	0.360771	0.858929	P62829	RPL23	Homo sapiens	60S ribosomal protein L23
-3.1335	-0.772711	-4.15617	-2.46221	-4.13853	-2.09362	-2.14535	-0.194204	-3.3672	-2.01468	T			0	0.338669	-0.933808	-0.819557	P02452	COL1A1	Homo sapiens	Collagen alpha-1(I) chain
-0.0870914	0.0218544	0.55531	0.48908	1.51711	1.6133	1.19867	1.0511	1.3332	0.720825	T			0	0.876047	0.407984	1.88163	Q86X51	CXorf67	Homo sapiens	Uncharacterized protein CXorf67
0.709585	1.37215	0.677022	1.03919	-0.274944	0.318851	0.631104	0.675533	-0.0689335	0.37245	T			0	0.106765	-0.101346	-0.295873	Q5VYK3	ECPAS	Homo sapiens	Proteasome adapter and scaffold protein ECM29
0.258978	-0.0395412	-0.0738993	0.185898	1.08774	1.05142	1.17476	0.980566	1.18116	0.609482	T			0	0.454973	0.180904	1.05539	O94776	MTA2	Homo sapiens	Metastasis-associated protein MTA2
3.3119	3.39367	3.4641	3.36714	3.61774	3.30488	3.64825	3.15898	3.33811	3.4266	T			0	0.731898	0.21573	1.59749	P49773	HINT1	Homo sapiens	Histidine triad nucleotide-binding protein 1
0.335264	-0.167879	0.219478	-0.118679	1.32137	0.0848961	0.529005	0.327187	0.952318	0.394123	T			0	0.0742561	0.0872142	0.211498	P98175	RBM10	Homo sapiens	RNA-binding protein 10
1.15238	2.18567	1.53235	2.68398	1.87967	1.16619	1.08401	1.35556	1.70348	1.35024	T			0	0.122206	-0.0931409	-0.334603	Q9NP79	VTA1	Homo sapiens	Vacuolar protein sorting-associated protein VTA1 homolog
-0.218863	-0.513269	1.22328	-0.353264	0.391392	-0.285353	-0.509184	-0.0139179	-0.0347729	-0.277523	T			0	0.0304422	-0.0256437	-0.0904142	Q15758	SLC1A5	Homo sapiens	Neutral amino acid transporter B(0)
1.01776	1.73915	0.748971	1.68182	0.793238	1.09931	1.38555	0.905283	0.81126	1.17284	T			0	0.254187	0.129572	0.640076	P07384	CAPN1	Homo sapiens	Calpain-1 catalytic subunit
0.296484	0.211531	0.524817	0.0130463	-0.418581	-1.18144	-0.77515	0.0239964	-1.16319	-0.118412	T			0	0.357139	-0.372524	-0.857718	Q12959	DLG1	Homo sapiens	Disks large homolog 1
1.78095	1.84668	1.06043	1.92038	0.563089	0.990854	0.951059	1.10937	0.430084	0.935534	T			0	0.0134938	0.0100053	0.0408047	Q9UI10	EIF2B4	Homo sapiens	Translation initiation factor eIF-2B subunit delta
2.39188	1.4662	2.2561	1.66755	-0.278971	1.1395	1.46894	1.72785	1.46426	0.709162	T			0	0.352962	-0.523934	-0.849116	P55735	SEC13	Homo sapiens	Protein SEC13 homolog
2.15564	2.69682	1.59043	2.47796	0.776636	1.75999	1.64692	1.59348	0.746468	1.49462	T			0	0.102018	0.116326	0.283801	P49591	SARS	Homo sapiens	Serine--tRNA ligase, cytoplasmic
-2.28663	-2.5854	-1.38935	-3.97219	-0.366739	-3.311	-0.735897	-1.20281	-0.83481	-1.18583	T			0	0.159395	-0.396727	-0.424862	Q8N488	RYBP	Homo sapiens	RING1 and YY1-binding protein
-0.344128	-0.281202	-0.596437	-0.194666	-0.00407791	0.199501	0.44862	0.597315	0.224672	0.31361	T			0	0.4023	-0.163851	-0.949785	O60341	KDM1A	Homo sapiens	Lysine-specific histone demethylase 1A
0.0350266	0.370546	-0.242179	0.0733929	-0.836586	-0.0306187	0.202187	0.0957375	-1.0648	-0.126778	T			0	0.109349	0.143607	0.302412	P46977	STT3A	Homo sapiens	Dolichyl-diphosphooligosaccharide--protein glycosyltransferase subunit STT3A
0.548193	0.645792	-0.536351	0.34569	0.714712	1.02418	0.855663	1.03002	0.30419	1.0103	T			0	0.119133	0.0833524	0.326958	Q6P2Q9	PRPF8	Homo sapiens	Pre-mRNA-processing-splicing factor 8
0.888063	1.09099	0.162265	0.917398	-0.00473022	0.382145	0.58074	0.598511	-0.139189	0.351309	T			0	0.0616981	0.0491746	0.177741	Q01813	PFKP	Homo sapiens	ATP-dependent 6-phosphofructokinase, platelet type
1.36161	2.71642	1.55542	2.45232	0.456991	1.68844	1.50671	2.11927	0.420975	1.47154	T			0	0.066761	-0.119881	-0.191435	P53618	COPB1	Homo sapiens	Coatomer subunit beta
1.2789	0.707132	1.32749	0.630644	1.36179	0.640976	0.888336	0.702391	1.21658	0.652416	T			0	0.142147	0.106572	0.383495	Q12849	GRSF1	Homo sapiens	G-rich sequence factor 1
0.236992	0.0146732	0.115956	0.140902	-1.58177	-0.3307	-0.684746	-0.883015	-0.847118	-1.276	T			0	0.125785	0.136305	0.343469	Q9Y3E5	PTRH2	Homo sapiens	Peptidyl-tRNA hydrolase 2, mitochondrial
-0.849981	-1.12328	-1.0101	-1.01061	0.01647	-0.117487	-0.0715675	-0.0375881	-0.174299	-0.52593	T			0	0.553969	0.188411	1.2505	Q8WXI9	GATAD2B	Homo sapiens	Transcriptional repressor p66-beta
0.665762	-0.0990372	0.191895	0.0126553	1.45655	0.902987	0.999031	0.620388	1.35876	0.477997	T			0	0.394102	0.300477	0.93319	Q13573	SNW1	Homo sapiens	SNW domain-containing protein 1
-0.0295086	1.25408	0.837211	0.627111	0.988474	0.33918	0.234035	0.553099	-0.101431	0.412338	T			0	0.307159	0.232561	0.753648	O95747	OXSR1	Homo sapiens	Serine/threonine-protein kinase OSR1
-0.615372	-0.0303612	-1.03153	-0.0665016	-0.278252	0.541672	0.715834	0.560829	-0.596201	0.013628	T			0	0.298748	0.333666	0.735863	Q15024	EXOSC7	Homo sapiens	Exosome complex component RRP42
-0.450666	-0.137539	-1.39337	-0.682585	-0.426252	0.403193	0.402721	-0.00376511	0.152161	3.1256	T			0	0.384897	-0.964778	-0.914497	P06702	S100A9	Homo sapiens	Protein S100-A9
1.34453	0.771925	1.39519	0.918385	-0.188129	-0.56279	-0.761829	-0.0229416	0.112312	-0.356161	T			0	0.88645	-0.415319	-1.90238	Q27J81	INF2	Homo sapiens	Inverted formin-2
2.50918	2.92032	2.59441	3.272	1.03423	1.75308	2.21269	2.41949	1.7689	2.73045	T			0	0.650094	-0.639615	-1.43797	P60903	S100A10	Homo sapiens	Protein S100-A10
1.61987	0.940933	1.57906	0.76815	1.12107	0.801262	1.03186	0.897087	1.13335	0.568035	T			0	0.247461	0.118572	0.625365	Q12792	TWF1	Homo sapiens	Twinfilin-1
-1.76032	-1.89087	-1.13792	-1.51861	-2.15203	0.170965	-0.953978	-1.35683	-2.41512	-0.262638	T			0	0.149348	0.366515	0.400864	Q96AB3	ISOC2	Homo sapiens	Isochorismatase domain-containing protein 2
1.47107	1.55182	0.812041	1.54445	0.972389	1.42062	1.78485	1.40649	0.978662	1.26312	T			0	0.264479	0.176528	0.662451	P55084	HADHB	Homo sapiens	Trifunctional enzyme subunit beta, mitochondrial
-1.50313	-2.15739	-1.91939	-1.968	-0.841299	-1.18399	-1.19566	-0.955557	-0.903019	-1.25466	T			0	0.0792828	-0.0359014	-0.224818	O60563	CCNT1	Homo sapiens	Cyclin-T1
1.42155	2.54005	1.50601	2.42914	1.01666	1.69288	1.59047	1.77798	0.514111	1.71882	T			0	0.0730871	0.0963643	0.208385	Q15021	NCAPD2	Homo sapiens	Condensin complex subunit 1
0.642273	1.29364	1.58357	1.34918	0.519413	0.50935	1.10709	0.650064	0.240095	0.660582	T			0	0.333297	0.195038	0.808397	O15212	PFDN6	Homo sapiens	Prefoldin subunit 6
2.22923	2.32398	2.50451	2.46807	2.14781	2.18357	1.98775	2.31945	2.12208	2.22413	T			0	0.627176	-0.115506	-1.39334	P25786	PSMA1	Homo sapiens	Proteasome subunit alpha type-1
2.02062	1.38998	2.26491	1.61557	0.907942	0.382679	-0.0888824	0.107101	0.830048	0.289242	T			0	0.00748657	-0.00821749	-0.0227901	Q9HC35	EML4	Homo sapiens	Echinoderm microtubule-associated protein-like 4
0.453438	0.852522	1.25143	0.965889	1.10632	1.12221	0.670326	0.645376	1.0077	0.814808	T			0	0.325582	0.143656	0.792314	P30086	PEBP1	Homo sapiens	Phosphatidylethanolamine-binding protein 1
0.673698	0.575768	0.436492	1.10789	0.947454	1.43141	1.05684	1.15122	0.637728	1.34699	T			0	0.14416	0.0999215	0.388367	O75390	CS	Homo sapiens	Citrate synthase, mitochondrial
-0.631615	-1.40068	-2.28228	-2.01684	-4.11393	-3.20653	-0.540768	-0.572426	-2.50808	-2.80459	T			0	0.197857	-0.658711	-0.514416	Q16836	HADH	Homo sapiens	Hydroxyacyl-coenzyme A dehydrogenase, mitochondrial
-1.2406	-1.69754	-1.04479	-1.5931	0.571053	-0.405958	-0.126753	-0.220665	0.466206	-1.02789	T			0	0.202786	0.273562	0.525652	P49454	CENPF	Homo sapiens	Centromere protein F
-1.93095	-0.986757	-1.79942	-1.37541	-1.47028	-1.2949	-1.87867	-1.5431	-2.18093	-2.2195	T			0	0.708147	0.433227	1.55111	Q9H9Q2	COPS7B	Homo sapiens	COP9 signalosome complex subunit 7b
0.593035	1.09483	0.00770473	0.629539	1.12496	0.923161	1.44062	1.36977	1.53657	1.01308	T			0	0.265962	-0.143562	-0.665663	Q52LJ0	FAM98B	Homo sapiens	Protein FAM98B
0.56621	0.468086	0.180371	0.229952	0.730927	1.053	1.2852	1.21285	0.355679	0.6742	T			0	0.390796	0.275466	0.926484	O95071	UBR5	Homo sapiens	E3 ubiquitin-protein ligase UBR5
2.00694	0.402235	2.826	0.600037	1.26535	-2.55736	-0.0685673	0.37196	1.75737	0.41272	T			0	0.465281	-1.30087	-1.07588	P62820	RAB1A	Homo sapiens	Ras-related protein Rab-1A
0.302832	0.491621	0.316161	0.751892	-0.1402	-0.466778	-0.55817	-0.44499	-0.191565	-1.167	T			0	0.267043	0.212802	0.668003	Q9NUU7	DDX19A	Homo sapiens	ATP-dependent RNA helicase DDX19A
0.994556	1.32729	1.68604	1.2681	1.25301	0.868694	0.678759	1.24384	0.904665	1.04156	T			0	0.265263	-0.129866	-0.664149	Q16891	IMMT	Homo sapiens	MICOS complex subunit MIC60
1.11303	-0.0226116	1.39605	0.17626	0.526255	1.24709	0.437649	-0.0601978	1.32116	0.117477	T			0	0.213852	0.277519	0.550697	Q9BWJ5	SF3B5	Homo sapiens	Splicing factor 3B subunit 5
-0.333733	0.236637	0.287087	0.354912	0.327394	0.634418	0.822119	0.461882	0.501743	0.784798	T			0	0.0224007	0.0118364	0.0670921	P56537	EIF6	Homo sapiens	Eukaryotic translation initiation factor 6
2.65979	3.45787	3.10579	3.51803	2.5626	2.65009	2.64292	2.87672	2.376	2.52863	T			0	0.0567152	0.0247536	0.164147	Q9Y266	NUDC	Homo sapiens	Nuclear migration protein nudC
2.35478	2.39229	2.8599	2.96049	1.87864	2.44931	2.32077	2.32947	1.64936	2.49144	T			0	0.0668103	0.0594845	0.191568	P47756	CAPZB	Homo sapiens	F-actin-capping protein subunit beta
-0.155642	0.754637	-0.308278	0.950172	-0.955885	0.76273	0.328463	0.843298	-0.285547	0.631073	T			0	0.220262	-0.351172	-0.565098	P19388	POLR2E	Homo sapiens	DNA-directed RNA polymerases I, II, and III subunit RPABC1
-2.92155	-2.86567	-3.77962	-2.79215	-2.53428	-2.27934	-1.85662	-1.43271	-2.65594	-1.77844	T			0	0.257035	-0.267718	-0.646284	Q8NEZ5	FBXO22	Homo sapiens	F-box only protein 22
0.826429	1.22822	0.0803576	1.19549	1.34382	2.10125	2.41774	2.31878	1.18464	1.76979	T			0	0.161635	0.196536	0.430175	Q93009	USP7	Homo sapiens	Ubiquitin carboxyl-terminal hydrolase 7
-1.30322	-0.610975	-2.3385	-0.667862	-1.20618	-0.271547	-0.586258	-0.612364	-2.32925	-0.975899	T			0	0.450749	0.617843	1.04698	O95299	NDUFA10	Homo sapiens	NADH dehydrogenase [ubiquinone] 1 alpha subcomplex subunit 10, mitochondrial
-1.50904	-0.598526	-1.38688	-0.711281	-0.478823	0.727335	0.746662	0.680368	-0.808661	0.313646	T			0	0.168707	0.26994	0.446867	P61964	WDR5	Homo sapiens	WD repeat-containing protein 5
0.867853	2.00783	1.21753	2.16927	0.392105	2.3209	2.1737	2.0301	0.491512	1.77022	T			0	0.0903655	0.198294	0.253821	Q96FW1	OTUB1	Homo sapiens	Ubiquitin thioesterase OTUB1
1.41029	2.34486	1.52845	1.94887	1.43273	1.10187	1.15586	1.43127	1.16373	1.25266	T			0	0.151319	-0.0524	-0.405594	O75821	EIF3G	Homo sapiens	Eukaryotic translation initiation factor 3 subunit G
1.47283	1.1874	1.71901	0.909592	0.0230312	-0.238344	0.316881	0.411371	0.454647	0.174549	T			0	0.791998	-0.313	-1.7153	Q07157	TJP1	Homo sapiens	Tight junction protein ZO-1
5.77418	7.29241	6.23001	6.50278	5.71295	6.66974	6.3602	7.00558	5.47234	7.41442	T			0	0.229207	-0.383149	-0.585061	A0A0C4DH42	IGHV3-66	Homo sapiens	Immunoglobulin heavy variable 3-66
-0.85433	-0.409782	-0.203052	0.339165	0.743439	1.09613	1.35068	1.05164	0.568419	0.401911	T			0	0.673183	0.389426	1.48294	P26583	HMGB2	Homo sapiens	High mobility group protein B2
0.31983	0.320292	-0.808545	0.507767	0.483372	1.05597	1.39459	1.42562	0.549976	0.731876	T			0	0.0700989	0.0754865	0.2004	Q9P258	RCC2	Homo sapiens	Protein RCC2
0.559322	0.312237	-0.173127	0.352741	-0.066597	0.387375	0.835533	0.874805	0.202776	0.401106	T			0	0.119411	-0.107459	-0.327651	Q12824	SMARCB1	Homo sapiens	SWI/SNF-related matrix-associated actin-dependent regulator of chromatin subfamily B member 1
2.37684	2.11463	2.22187	1.95752	2.21646	2.11625	1.80869	2.30429	2.22832	2.41988	T			0	0.938442	-0.270363	-2.00673	P31942	HNRNPH3	Homo sapiens	Heterogeneous nuclear ribonucleoprotein H3
0.865437	1.14955	0.674098	0.648071	-0.473272	0.887108	0.952164	0.752626	-0.756157	0.439682	T			0	0.180387	0.309949	0.474168	Q15437	SEC23B	Homo sapiens	Protein transport protein Sec23B
0.0108109	0.0559521	-0.0224028	0.404945	0.993036	0.704222	0.111382	0.248293	-0.250027	0.539457	T			0	0.538656	0.423639	1.22052	P30084	ECHS1	Homo sapiens	Enoyl-CoA hydratase, mitochondrial
0.538029	1.09486	0.61501	1.10021	0.0452309	1.01792	1.16459	1.20579	-0.292753	0.691851	T			0	0.136164	0.207617	0.368953	Q9BT78	COPS4	Homo sapiens	COP9 signalosome complex subunit 4
-1.12388	-1.33499	-0.905187	-1.14936	-0.76088	-0.226055	-0.179554	-0.0443802	-0.0946426	-0.455204	T			0	0.348718	-0.190754	-0.84036	Q9UBE0	SAE1	Homo sapiens	SUMO-activating enzyme subunit 1
1.58478	1.30631	1.22299	1.80576	1.99038	2.23461	1.98046	1.75794	1.85842	1.89385	T			0	1.17738	0.231745	2.50417	P49411	TUFM	Homo sapiens	Elongation factor Tu, mitochondrial
2.53827	2.23823	2.18837	2.29943	1.27635	1.79889	1.84483	1.73344	1.49591	1.57222	T			0	0.0707955	0.0395025	0.202265	O43865	AHCYL1	Homo sapiens	S-adenosylhomocysteine hydrolase-like protein 1
0.807861	2.60381	1.21426	2.37394	-1.16307	1.8118	1.36744	2.39615	-1.12591	2.26886	T			0	0.12565	-0.507641	-0.343135	P49720	PSMB3	Homo sapiens	Proteasome subunit beta type-3
0.435434	0.706547	0.0443926	0.983524	0.722235	1.80561	1.53831	1.68294	0.188025	1.45336	T			0	0.16394	0.247277	0.43563	P15927	RPA2	Homo sapiens	Replication protein A 32 kDa subunit
0.98233	1.93421	0.139478	1.71381	-0.161976	1.34965	1.00156	1.82077	0.292837	1.50331	T			0	0.295742	-0.475894	-0.729485	P49721	PSMB2	Homo sapiens	Proteasome subunit beta type-2
-0.110064	0.115124	0.00351238	-1.42773	-0.554024	-0.0820541	-2.12087	-0.588064	-0.750212	-0.382925	T			0	0.214493	-0.345249	-0.552141	Q9Y5M8	SRPRB	Homo sapiens	Signal recognition particle receptor subunit beta
0.936018	1.69752	0.666135	1.63475	1.23532	1.15679	1.18325	1.4154	1.01998	1.02103	T			0	0.107096	0.0396519	0.296713	P60228	EIF3E	Homo sapiens	Eukaryotic translation initiation factor 3 subunit E
-0.952309	-0.257389	-0.770368	-0.41482	0.137403	0.133785	0.173567	0.210833	0.00152016	-0.0102444	T			0	0.482043	0.0808824	1.1091	Q96ME1	FBXL18	Homo sapiens	F-box/LRR-repeat protein 18
0.921921	1.25321	0.758283	0.701635	-0.492662	0.220087	0.214458	0.115618	-0.4055	0.168037	T			0	0.023739	0.0212428	0.0709997	O94874	UFL1	Homo sapiens	E3 UFM1-protein ligase 1
-0.146133	0.31447	-0.116637	-0.0748959	-0.941389	-0.204329	-0.307112	0.0161285	-0.471498	-0.570164	T			0	0.1854	-0.142432	-0.485785	Q9BRX2	PELO	Homo sapiens	Protein pelota homolog
3.48985	3.32423	3.151	3.18564	3.33774	3.28876	3.68066	3.37749	3.53108	3.17693	T			0	0.174635	0.0738837	0.460763	P63173	RPL38	Homo sapiens	60S ribosomal protein L38
0.558086	0.707163	0.863967	0.928257	0.179977	-0.297634	-0.592644	-0.474066	0.0218887	0.184595	T			0	0.18816	-0.147573	-0.492158	P55196	AFDN	Homo sapiens	Afadin
-4.1999	-4.65091	-2.891	-3.9851	-3.38635	-3.75265	-3.66552	-4.0241	-3.62586	-4.05523	T			0	0.782479	0.300217	1.69658	Q9P0M6	H2AFY2	Homo sapiens	Core histone macro-H2A.2
-1.21606	-0.128914	-0.704644	-0.186874	-2.12436	-0.870464	-0.552782	-0.365294	-2.5714	-0.610811	T			0	1.29581e-05	-3.36965e-05	-3.97823e-05	P63172	DYNLT1	Homo sapiens	Dynein light chain Tctex-type 1
-1.23594	-1.64415	-1.08991	-1.22056	-0.494659	-0.103485	-0.265892	-0.554482	-0.65362	-1.11194	T			0	1.10897	0.485335	2.35827	Q7Z4V5	HDGFL2	Homo sapiens	Hepatoma-derived growth factor-related protein 2
0.66275	0.664534	-0.237489	0.221703	-0.259022	-1.28389	-0.83132	-1.26659	-1.03743	-0.756216	T			0	0.277422	0.228668	0.690368	Q8NB90	SPATA5	Homo sapiens	ATPase family protein 2 homolog
0.354475	0.595835	0.0820513	1.08783	0.373098	0.426682	0.531935	0.967133	0.14073	0.699713	T			0	0.254096	-0.15862	-0.63988	Q04760	GLO1	Homo sapiens	Lactoylglutathione lyase
2.20377	2.46641	2.51027	2.56029	2.87132	2.83224	2.81373	2.73365	2.86348	2.62909	T			0	0.624619	0.0970268	1.38835	P62263	RPS14	Homo sapiens	40S ribosomal protein S14
1.04564	0.450481	1.06527	0.39756	0.029047	-0.19833	0.0417919	-0.105175	0.0760746	-0.112309	T			0	0.0154648	0.00463931	0.0466646	P51148	RAB5C	Homo sapiens	Ras-related protein Rab-5C
1.66893	1.88813	1.56439	1.65564	1.93635	1.76805	2.22724	1.76135	1.70897	1.09852	T			0	0.838088	0.454269	1.80623	P06493	CDK1	Homo sapiens	Cyclin-dependent kinase 1
1.93051	2.55208	1.87898	2.5937	1.12372	2.03608	1.8702	2.15768	1.18325	1.94568	T			0	0.0736114	-0.085542	-0.209782	P42224	STAT1	Homo sapiens	Signal transducer and activator of transcription 1-alpha/beta
-0.664968	-0.721266	-1.31243	-0.663086	-0.275597	-0.361151	0.414093	0.0942307	-0.693697	-0.130651	T			0	0.190922	0.169154	0.498518	Q7Z2T5	TRMT1L	Homo sapiens	TRMT1-like protein
1.47289	2.11098	1.27536	1.72787	1.58907	1.65058	1.13666	1.82175	1.68953	1.54174	T			0	0.551469	-0.22557	-1.24561	P04632	CAPNS1	Homo sapiens	Calpain small subunit 1
2.46689	2.24519	2.41987	2.45411	1.50687	1.19368	2.20376	1.74292	1.89635	1.93253	T			0	0.29674	-0.222495	-0.731605	Q9UHV9	PFDN2	Homo sapiens	Prefoldin subunit 2
0.74823	2.39586	0.965659	2.61184	-0.0715199	1.74994	1.60409	1.98956	-0.441996	2.47778	T			0	0.0813313	-0.247609	-0.230216	Q06323	PSME1	Homo sapiens	Proteasome activator complex subunit 1
2.03396	2.60558	2.17382	2.62366	1.35274	2.01935	1.82432	2.13511	1.10703	2.06388	T			0	0.0319146	-0.0365359	-0.0946441	O95347	SMC2	Homo sapiens	Structural maintenance of chromosomes protein 2
-1.48781	-0.00715256	-2.14262	0.080246	-1.83877	-0.247818	-0.515448	0.113548	-1.6728	-0.125246	T			0	0.153327	-0.305847	-0.4104	P11766	ADH5	Homo sapiens	Alcohol dehydrogenase class-3
1.7228	2.1449	1.35803	2.40034	1.14939	1.81293	1.80168	1.8287	1.30626	1.92586	T			0	0.124031	-0.0989424	-0.339127	P11413	G6PD	Homo sapiens	Glucose-6-phosphate 1-dehydrogenase
2.91133	2.07818	2.39524	2.45374	2.77433	3.30342	2.59656	2.63009	1.90985	3.53999	T			0	0.141967	0.198124	0.383059	Q16629	SRSF7	Homo sapiens	Serine/arginine-rich splicing factor 7
1.55387	0.548805	0.820621	0.623734	2.55788	1.41007	1.36001	1.43459	1.71889	1.4751	T			0	0.227442	0.233129	0.581134	Q9Y383	LUC7L2	Homo sapiens	Putative RNA-binding protein Luc7-like 2
3.73878	4.86291	3.57005	4.80742	2.97911	4.16064	4.04922	4.33158	2.49975	4.19982	T			0	0.0251708	0.0526085	0.0751689	P14868	DARS	Homo sapiens	Aspartate--tRNA ligase, cytoplasmic
1.35659	0.712729	1.34492	0.727106	1.18716	1.36317	0.953041	1.12877	1.01872	1.43628	T			0	0.0535509	-0.0268008	-0.155453	Q9UKM9	RALY	Homo sapiens	RNA-binding protein Raly
-0.027832	0.0619183	-0.488349	0.435366	1.67412	2.16265	2.00234	1.67182	1.17608	0.873892	T			0	1.21284	0.705771	2.58107	Q9BTT0	ANP32E	Homo sapiens	Acidic leucine-rich nuclear phosphoprotein 32 family member E
1.35976	0.87508	0.853192	0.546686	0.759329	0.643789	0.672777	0.832647	0.469191	0.535524	T			0	0.272368	0.079511	0.679496	Q9NVI7	ATAD3A	Homo sapiens	ATPase family AAA domain-containing protein 3A
4.58542	3.7228	5.21186	4.36513	5.0639	4.52393	3.63892	4.01066	3.92566	4.78809	T			0	0.122915	0.167446	0.336362	P84103	SRSF3	Homo sapiens	Serine/arginine-rich splicing factor 3
4.34183	3.08022	4.37468	3.94888	3.17681	4.28851	4.56769	4.08261	3.75069	4.23581	T			0	0.00882935	-0.0120309	-0.0268374	P62857	RPS28	Homo sapiens	40S ribosomal protein S28
-1.96181	-2.53798	-2.34182	-1.97718	-1.03766	-1.28739	-1.0569	-1.13972	-1.04891	-2.0515	T			0	0.361536	0.28606	0.866756	Q07864	POLE	Homo sapiens	DNA polymerase epsilon catalytic subunit A
2.50223	3.15131	2.60023	2.55005	2.64236	2.86706	2.59621	2.67957	2.55058	2.81719	T			0	0.0592009	0.019434	0.170943	P62899	RPL31	Homo sapiens	60S ribosomal protein L31
1.43531	1.17293	1.30428	1.34393	1.52538	1.50002	1.39741	1.41895	1.59265	1.38004	T			0	0.0466802	0.01039	0.136406	P48047	ATP5PO	Homo sapiens	ATP synthase subunit O, mitochondrial
3.07652	3.25686	2.65766	3.16899	3.05937	3.19508	3.63977	3.62451	2.6523	3.02166	T			0	0.234146	0.198579	0.596023	P62244	RPS15A	Homo sapiens	40S ribosomal protein S15a
2.62432	2.80311	2.42177	2.90786	0.500244	0.989538	1.25336	1.3133	1.13105	1.44205	T			0	0.732549	-0.381086	-1.59876	Q9P0V9	2024-09-10	Homo sapiens	Septin-10
-0.322298	-0.159233	-0.36778	-0.391562	-0.0524769	0.629795	0.950958	0.705145	-0.478342	0.384773	T			0	0.26472	0.305567	0.662974	Q92979	EMG1	Homo sapiens	Ribosomal RNA small subunit methyltransferase NEP1
0.534225	1.40047	1.43841	1.34834	-0.688578	0.0987701	-0.290886	0.248985	-0.277256	0.141571	T			0	0.523452	-0.331331	-1.19069	O60271	SPAG9	Homo sapiens	C-Jun-amino-terminal kinase-interacting protein 4
-0.731541	-0.216536	-0.313766	-0.190321	0.888887	0.686718	0.907541	0.69655	0.676449	0.134211	T			0	0.758164	0.325312	1.64889	P40692	MLH1	Homo sapiens	DNA mismatch repair protein Mlh1
-1.13833	-0.611229	-0.747409	0.149628	1.57442	-0.366259	0.836222	-0.0118122	1.16645	-0.0497456	T			0	0.171054	0.313164	0.45238	P20962	PTMS	Homo sapiens	Parathymosin
-0.0848656	-0.277584	-0.575595	-0.408758	0.417782	0.666761	0.795311	0.324036	0.494009	0.0101013	T			0	0.909506	0.350569	1.94852	O95340	PAPSS2	Homo sapiens	Bifunctional 3'-phosphoadenosine 5'-phosphosulfate synthase 2
-0.341888	-0.762909	-0.961499	-0.737581	-0.461489	-1.25242	-1.30839	-1.05297	-1.29654	-1.07423	T			0	0.178866	0.133813	0.470632	Q08257	CRYZ	Homo sapiens	Quinone oxidoreductase
1.0645	0.705692	1.27286	0.775715	1.2579	1.12015	0.993574	1.12021	1.33111	0.602215	T			0	0.17507	0.106028	0.461779	Q13526	PIN1	Homo sapiens	Peptidyl-prolyl cis-trans isomerase NIMA-interacting 1
0.959261	0.767309	0.479287	0.872862	0.235538	0.102242	0.127693	0.334869	-0.235003	0.0308533	T			0	0.262347	0.111584	0.657831	Q9C0C9	UBE2O	Homo sapiens	(E3-independent) E2 ubiquitin-conjugating enzyme
0.261374	-0.18627	0.752835	0.0374813	0.178329	-0.323774	-0.476543	-0.289255	-0.474092	-0.46291	T			0	0.414631	0.201423	0.974659	Q3KQU3	MAP7D1	Homo sapiens	MAP7 domain-containing protein 1
2.69383	3.50818	2.86907	3.45396	1.52958	2.61809	2.40821	2.70809	1.51312	2.46762	T			0	0.0301801	-0.0443179	-0.0896601	P54136	RARS	Homo sapiens	Arginine--tRNA ligase, cytoplasmic
1.80811	2.3942	1.62313	1.86588	1.65913	1.95974	2.1421	2.28296	1.43626	1.96905	T			0	0.0286327	0.0242329	0.085199	O00232	PSMD12	Homo sapiens	26S proteasome non-ATPase regulatory subunit 12
-0.463455	-0.953144	-0.986501	-1.21844	0.551477	-0.0405216	0.991909	0.455887	0.824244	-0.476246	T			0	0.18133	0.232993	0.476358	Q8NEM2	SHCBP1	Homo sapiens	SHC SH2 domain-binding protein 1
0.438583	1.45675	0.414813	1.3299	0.362204	0.59717	0.462393	1.00042	-0.141645	0.791681	T			0	0.0748735	-0.0762285	-0.21314	O95782	AP2A1	Homo sapiens	AP-2 complex subunit alpha-1
-1.46605	-0.785185	-1.36793	-0.74918	-1.88564	-0.861927	-0.736549	-0.63595	-1.55981	-0.0810814	T			0	0.28805	-0.402423	-0.713115	P21796	VDAC1	Homo sapiens	Voltage-dependent anion-selective channel protein 1
-0.733269	1.16043	-0.525111	1.35919	-1.78404	0.791368	0.862972	0.95421	-1.64698	0.411451	T			0	0.0142093	0.0505409	0.0429348	P18085	ARF4	Homo sapiens	ADP-ribosylation factor 4
0.25057	1.87808	-0.299794	2.03319	-0.844229	1.52515	1.20528	1.99088	-3.19116	2.16362	T			0	0.0556743	0.307617	0.161292	P61204|P84077	ARF3|ARF1	Homo sapiens	ADP-ribosylation factor 3|ADP-ribosylation factor 1
-4.92758	-4.6336	-3.9174	-3.3089	-4.61612	-2.94927	-3.49967	-3.97454	-4.45653	-3.65089	T			0	0.246773	0.338965	0.623857	P84085	ARF5	Homo sapiens	ADP-ribosylation factor 5
0.375977	0.668367	0.639653	0.476074	1.35986	0.952089	0.979855	0.83956	0.753895	0.788589	T			0	1.0646	0.303253	2.26525	Q07666	KHDRBS1	Homo sapiens	KH domain-containing, RNA-binding, signal transduction-associated protein 1
-0.0953064	-0.280817	-0.267961	-0.259304	0.870316	0.73708	0.970266	0.729555	0.688452	0.255999	T			0	0.843156	0.301219	1.81627	Q9BWU0	SLC4A1AP	Homo sapiens	Kanadaptin
1.66657	2.26313	1.6572	1.95266	1.95326	1.60362	0.81638	1.65147	1.92413	1.73798	T			0	0.381077	-0.313441	-0.906721	P63208	SKP1	Homo sapiens	S-phase kinase-associated protein 1
1.07552	2.03369	2.29573	4.49514	2.12467	2.63656	2.34791	2.07841	1.24884	3.4185	T			0	0.0649622	0.121133	0.186583	Q7Z794	KRT77	Homo sapiens	Keratin, type II cytoskeletal 1b
2.00624	2.53137	2.82412	2.64178	2.41866	2.20837	1.91216	2.0615	2.64445	1.7808	T			0	0.0198082	0.0174745	0.0594912	Q04917	YWHAH	Homo sapiens	14-3-3 protein eta
0.178616	-0.343866	-0.326753	0.203531	-3.89897	-0.306782	-1.43796	-1.33085	-0.662947	-0.586937	T			0	0.397356	-1.02099	-0.939782	Q9NR46	SH3GLB2	Homo sapiens	Endophilin-B2
-1.41548	-1.39998	-0.820285	-1.82484	-4.02688	-2.21672	-4.01151	-2.19125	-3.05857	-2.82604	T			0	0.482556	-0.726416	-1.11011	O60282	KIF5C	Homo sapiens	Kinesin heavy chain isoform 5C
-0.302483	-0.339056	-0.656146	-0.0933647	0.323328	0.703932	0.756779	0.529179	0.0576305	0.121332	T			0	0.826308	0.358632	1.78293	Q29RF7	PDS5A	Homo sapiens	Sister chromatid cohesion protein PDS5 homolog A
1.66564	1.09978	1.71684	0.853519	0.328621	-0.0328579	-0.422319	0.202124	0.554981	0.346577	T			0	0.789353	-0.410079	-1.71009	Q13045	FLII	Homo sapiens	Protein flightless-1 homolog
0.593285	0.192101	-0.028161	0.372274	0.032238	-0.442961	0.0395031	-0.515629	-0.135101	-0.390339	T			0	0.500319	0.223283	1.14518	Q9H9A6	LRRC40	Homo sapiens	Leucine-rich repeat-containing protein 40
-0.0564976	-0.0269413	-0.317319	0.512417	0.643076	0.934509	0.763006	0.940125	0.237667	0.499147	T			0	0.426076	0.221217	0.997658	Q9Y2W2	WBP11	Homo sapiens	WW domain-binding protein 11
-2.83755	-2.12727	-2.61645	-1.77083	-1.01827	-1.69524	-1.75467	-1.46564	-1.46765	-1.98848	T			0	0.198309	0.151196	0.515449	Q9NVM6	DNAJC17	Homo sapiens	DnaJ homolog subfamily C member 17
-0.369289	0.102264	-0.0288134	0.0274391	-0.477011	-0.68441	-0.556002	-0.969696	0.13623	-0.428051	T			0	0.177597	-0.151969	-0.467675	Q6WKZ4	RAB11FIP1	Homo sapiens	Rab11 family-interacting protein 1
0.81805	1.18157	1.46876	1.08379	0.901047	0.0549221	0.0914288	0.359688	0.521776	0.377956	T			0	0.0895186	-0.0706743	-0.251622	Q9UQB8	BAIAP2	Homo sapiens	Brain-specific angiogenesis inhibitor 1-associated protein 2
-0.676842	-0.366102	-0.48722	-0.179001	1.01502	0.551485	0.825537	0.65588	0.394423	0.159296	T			0	0.937221	0.394147	2.00427	P85037	FOXK1	Homo sapiens	Forkhead box protein K1
0.172239	0.0348072	-0.127955	0.299314	0.000524521	-0.299143	-0.0102291	0.131046	0.144173	0.363621	T			0	1.19947	-0.315896	-2.55198	Q9BSD7	NTPCR	Homo sapiens	Cancer-related nucleoside-triphosphatase
-0.435482	0.0548325	-0.86365	0.262623	-2.37984	-0.791403	-0.673622	-1.20412	-0.637302	-0.836355	T			0	0.271194	-0.389029	-0.676965	Q9UK41	VPS28	Homo sapiens	Vacuolar protein sorting-associated protein 28 homolog
0.363253	-0.441568	0.663474	-0.723263	-0.41736	-2.04962	-1.20576	-0.769855	-0.286367	-1.85585	T			0	0.142088	-0.253553	-0.383352	Q8IX90	SKA3	Homo sapiens	Spindle and kinetochore-associated protein 3
0.523464	1.37248	0.610507	1.12333	0.803162	0.548056	0.543064	0.736076	-0.126247	0.483557	T			0	0.421684	0.266965	0.988841	P13797	PLS3	Homo sapiens	Plastin-3
0.683643	0.865942	0.873324	0.678236	0.487892	0.545887	0.69047	0.953108	0.62784	0.258738	T			0	0.0639079	-0.0384789	-0.183732	Q99627	COPS8	Homo sapiens	COP9 signalosome complex subunit 8
1.10242	1.62573	0.74578	1.45521	0.979042	0.631443	0.487654	0.817467	0.726904	0.519808	T			0	0.0221752	0.0113201	0.0664324	P12081	HARS	Homo sapiens	Histidine--tRNA ligase, cytoplasmic
4.17716	4.33421	4.19902	4.35892	2.80534	3.01374	2.8982	3.06137	2.78571	3.30105	T			0	0.374887	-0.143614	-0.894095	Q8IVF2	AHNAK2	Homo sapiens	Protein AHNAK2
0.0241795	0.0318584	-0.127715	0.466318	1.13911	0.943773	0.410297	0.773262	0.68692	0.747257	T			0	0.163387	0.0952485	0.434321	Q14966	ZNF638	Homo sapiens	Zinc finger protein 638
-1.52151	-1.42687	-0.921954	-1.37222	-0.457712	-0.802237	-0.768042	-0.899105	0.237411	-1.01207	T			0	0.102629	-0.118076	-0.285361	Q9H6Z4	RANBP3	Homo sapiens	Ran-binding protein 3
-0.39395	-0.796186	-0.377532	-1.04407	0.968897	-0.530478	-0.160997	-0.449739	0.175209	0.366329	T			0	0.0409697	0.0618744	0.120393	O95232	LUC7L3	Homo sapiens	Luc7-like protein 3
1.70486	1.49901	1.01544	1.41457	1.37522	1.56098	1.28176	1.56436	1.29677	1.5842	T			0	0.241497	-0.0757891	-0.612259	P34897	SHMT2	Homo sapiens	Serine hydroxymethyltransferase, mitochondrial
1.40774	1.14995	0.713778	1.01389	-0.155054	-0.152401	0.361771	0.307051	0.111628	-0.231016	T			0	0.0665352	-0.0444489	-0.190827	Q0VDF9	HSPA14	Homo sapiens	Heat shock 70 kDa protein 14
0.425894	0.0704651	-0.233117	-0.134293	1.17569	0.424044	0.861771	0.503586	0.936138	0.416563	T			0	0.303084	0.20174	0.745042	Q9NR45	NANS	Homo sapiens	Sialic acid synthase
3.13079	3.44205	3.01251	3.23346	2.75484	2.72679	2.66349	2.60708	2.95116	2.4418	T			0	0.115247	0.0483615	0.317246	Q96KP4	CNDP2	Homo sapiens	Cytosolic non-specific dipeptidase
0.0591984	0.370092	0.0669661	0.510738	-0.173742	0.245373	0.293083	0.80966	-0.0347404	0.384092	T			0	0.391514	-0.264766	-0.927941	P48739	PITPNB	Homo sapiens	Phosphatidylinositol transfer protein beta isoform
1.66624	2.0241	1.46996	1.59839	0.602837	1.38415	1.41286	1.30811	1.12822	1.26974	T			0	0.139364	-0.102072	-0.376745	Q9BQA1	WDR77	Homo sapiens	Methylosome protein 50
0.502611	0.0795383	0.855239	0.337343	-1.40821	-0.00891113	-1.29799	-0.407755	-2.77213	-1.05494	T			0	0.238529	0.506571	0.605715	Q96IZ0	PAWR	Homo sapiens	PRKC apoptosis WT1 regulator protein
0.138554	1.02043	-0.746549	0.284958	-1.5267	-1.60205	-0.0851269	0.337242	-0.861555	-0.266726	T			0	0.599687	-0.807611	-1.33977	P42025	ACTR1B	Homo sapiens	Beta-centractin
1.03807	1.31065	0.983178	1.41011	0.43207	1.28503	1.14495	1.14194	0.138542	1.10237	T			0	0.140409	0.159736	0.379281	Q9UBQ7	GRHPR	Homo sapiens	Glyoxylate reductase/hydroxypyruvate reductase
1.46107	2.01564	1.66944	1.99801	1.32233	1.94369	1.99662	2.31421	1.9254	2.19965	T			0	0.73263	-0.392207	-1.59892	P35080	PFN2	Homo sapiens	Profilin-2
-1.00256	0.257092	-4.0137	0.248594	-0.728462	-0.746548	-0.570002	-0.676868	-2.96414	-0.172604	T			0	0.274892	0.589534	0.684929	Q15628	TRADD	Homo sapiens	Tumor necrosis factor receptor type 1-associated DEATH domain protein
-1.89719	-2.17338	-1.84939	-2.13015	-1.12066	-1.51121	-1.05456	-1.81536	-1.79548	-1.1967	T			0	0.685468	0.37371	1.50688	O43818	RRP9	Homo sapiens	U3 small nucleolar RNA-interacting protein 2
0.591085	0.675089	-0.116853	1.74332	-0.00160599	1.07755	0.960186	0.940861	0.139256	2.19415	T			0	0.235581	-0.412711	-0.599201	Q6KB66	KRT80	Homo sapiens	Keratin, type II cytoskeletal 80
0.388512	1.86708	0.114934	0.44912	-1.6856	0.124327	-0.194248	0.916174	-0.810993	0.549295	T			0	0.451433	-0.803331	-1.04834	Q9H0A8	COMMD4	Homo sapiens	COMM domain-containing protein 4
0.236364	0.385742	-0.0136042	0.268423	-0.609777	-0.715242	-0.2824	-0.488783	-0.486778	-0.482502	T			0	0.141537	-0.0497856	-0.382017	Q01970	PLCB3	Homo sapiens	1-phosphatidylinositol 4,5-bisphosphate phosphodiesterase beta-3
1.26567	0.81595	1.00471	0.847557	0.763966	0.0190144	0.638315	0.941435	0.933512	0.368174	T			0	0.386664	-0.273942	-0.918091	Q9UNH7	SNX6	Homo sapiens	Sorting nexin-6
-0.0930347	0.421747	-1.32526	0.0234184	-0.513996	0.331394	0.572729	0.184	-0.821293	0.0853958	T			0	0.274342	0.314008	0.683747	P49821	NDUFV1	Homo sapiens	NADH dehydrogenase [ubiquinone] flavoprotein 1, mitochondrial
1.44905	1.82445	1.09307	1.81965	1.12401	1.40109	1.56232	1.5956	1.22386	1.51942	T			0	0.187317	-0.0838184	-0.490213	P49419	ALDH7A1	Homo sapiens	Alpha-aminoadipic semialdehyde dehydrogenase
1.90368	2.19184	1.99192	2.15554	1.66077	2.02135	2.05995	2.08141	-0.0848846	1.79323	T			0	0.398363	0.650775	0.94182	Q86X55	CARM1	Homo sapiens	Histone-arginine methyltransferase CARM1
1.07244	0.481318	0.430619	0.553158	1.41735	1.10734	1.23088	1.13498	1.39681	0.680887	T			0	0.326709	0.180964	0.794667	Q86XP3	DDX42	Homo sapiens	ATP-dependent RNA helicase DDX42
2.03318	2.63666	1.66487	2.14125	1.56292	2.04606	2.09588	2.3451	0.916698	1.69463	T			0	0.217426	0.249477	0.558736	P04818	TYMS	Homo sapiens	Thymidylate synthase
-0.308186	-0.173893	-0.419316	-0.0540867	-1.28254	-1.63148	-1.36317	-0.833324	-3.39673	-1.18887	T			0	0.178852	0.38058	0.470598	Q9Y6K5	OAS3	Homo sapiens	2'-5'-oligoadenylate synthase 3
1.88752	2.03167	1.74127	1.8998	1.69506	1.07323	1.37976	1.60125	1.62335	1.25733	T			0	0.199171	-0.111293	-0.517415	Q15691	MAPRE1	Homo sapiens	Microtubule-associated protein RP/EB family member 1
0.847404	0.871441	0.144036	0.761555	0.158197	0.51767	0.489096	0.710894	0.2374	1.05492	T			0	0.457357	-0.279416	-1.06013	Q6UB35	MTHFD1L	Homo sapiens	Monofunctional C1-tetrahydrofolate synthase, mitochondrial
-1.42219	-0.515757	-1.16028	-0.335171	-0.859589	-0.304539	-0.447264	-0.35043	-1.46251	-0.497086	T			0	0.237093	0.232876	0.602545	O15397	IPO8	Homo sapiens	Importin-8
0.0169258	0.271252	-0.64821	0.163424	-0.229219	0.0833492	0.253119	-0.0412941	-0.592278	-0.296049	T			0	0.74539	0.345623	1.62387	Q9Y316	MEMO1	Homo sapiens	Protein MEMO1
0.808146	0.773891	0.982509	1.0964	1.33429	1.61365	1.29	1.11336	1.41602	1.30429	T			0	0.428449	0.134756	1.00242	P36957	DLST	Homo sapiens	Dihydrolipoyllysine-residue succinyltransferase component of 2-oxoglutarate dehydrogenase complex, mitochondrial
1.74938	0.599882	0.99043	0.768614	3.15596	1.76262	1.34889	1.13656	2.77475	2.05766	T			0	0.0470768	0.0995019	0.137512	Q13247	SRSF6	Homo sapiens	Serine/arginine-rich splicing factor 6
0.91481	1.15869	0.361577	1.18463	0.740368	1.54027	1.30957	1.09159	0.297937	0.717215	T			0	0.680613	0.494488	1.49742	Q9Y263	PLAA	Homo sapiens	Phospholipase A-2-activating protein
0.0555954	0.244438	0.735555	-0.576616	-0.285198	0.307945	-0.156559	0.71192	-0.795519	0.479719	T			0	0.129187	-0.176644	-0.351858	P09104	ENO2	Homo sapiens	Gamma-enolase
0.475077	0.565899	0.103625	0.160946	0.374727	0.310389	0.530367	0.487326	-0.125151	0.340956	T			0	0.364058	0.170784	0.871932	O15294	OGT	Homo sapiens	UDP-N-acetylglucosamine--peptide N-acetylglucosaminyltransferase 110 kDa subunit
0.923538	0.0482903	0.27074	0.298836	1.53361	0.578922	0.784424	0.663815	1.40771	1.04617	T			0	0.0713842	-0.0735772	-0.203839	Q9NQ29	LUC7L	Homo sapiens	Putative RNA-binding protein Luc7-like 1
4.73041	4.68639	4.3959	4.99877	4.40831	4.75159	4.83272	4.79815	4.0945	4.9684	T			0	0.050651	0.0438538	0.147443	P07737	PFN1	Homo sapiens	Profilin-1
-2.0423	-0.331863	-1.43598	-0.483702	-2.25235	-0.928942	-0.832006	-0.88176	-3.82269	-0.833714	T			0	0.17712	0.508289	0.466563	P61966	AP1S1	Homo sapiens	AP-1 complex subunit sigma-1A
-0.279678	0.105963	-1.48042	-0.353815	-1.39198	-0.149765	-0.44285	0.248888	-2.09308	-0.258175	T			0	0.0161913	0.0392551	0.0488182	Q9BW27	NUP85	Homo sapiens	Nuclear pore complex protein Nup85
-1.09062	-0.0535164	-0.365952	0.0579987	1.2998	0.373589	1.0855	0.539625	1.32059	0.436247	T			0	0.144796	0.154142	0.389902	Q8WW12	PCNP	Homo sapiens	PEST proteolytic signal-containing nuclear protein
1.62237	2.03696	1.36046	2.09967	1.2966	0.596735	1.30983	1.1498	1.13435	1.15108	T			0	0.119691	-0.0773544	-0.328349	P53582	METAP1	Homo sapiens	Methionine aminopeptidase 1
2.19641	0.542015	1.64966	0.715544	3.50053	2.28867	0.994709	0.826349	2.92738	2.19319	T			0	0.105904	0.278994	0.29369	Q9UQ35	SRRM2	Homo sapiens	Serine/arginine repetitive matrix protein 2
2.48508	2.37847	2.93358	2.54615	1.62799	1.08534	1.15285	1.10428	1.50108	1.29719	T			0	0.0196283	-0.0121237	-0.0589622	Q9UJU6	DBNL	Homo sapiens	Drebrin-like protein
0.0156269	-0.104002	-0.212234	0.0727806	0.925835	1.21049	1.06083	0.983715	1.38641	0.640759	T			0	0.0963272	0.0620912	0.269224	Q96JM3	CHAMP1	Homo sapiens	Chromosome alignment-maintaining phosphoprotein 1
0.666309	0.850111	0.44774	0.801462	0.157589	-0.516479	-0.0380764	-0.33799	0.41538	0.296974	T			0	0.346165	-0.257111	-0.835084	P35611	ADD1	Homo sapiens	Alpha-adducin
-0.918375	-1.29482	-0.963798	-1.07485	-1.85893	-1.75746	-1.97706	-1.50209	-1.01002	-1.67175	T			0	1.05983	-0.469866	-2.25531	Q8NDC0	MAPK1IP1L	Homo sapiens	MAPK-interacting and spindle-stabilizing protein-like
1.8534	0.894062	1.59468	0.944105	2.73204	1.82969	1.28869	1.24943	2.05108	2.39841	T			0	0.0314459	0.0505002	0.0932989	P62995	TRA2B	Homo sapiens	Transformer-2 protein homolog beta
0.166447	0.643023	-0.048913	0.774563	1.31256	1.41303	1.90829	2.0423	1.45194	1.24844	T			0	0.041011	-0.0362689	-0.120509	O94992	HEXIM1	Homo sapiens	Protein HEXIM1
2.65701	2.08798	2.02431	2.36796	3.08199	2.91846	2.74474	2.63946	2.78629	2.14307	T			0	0.835953	0.392125	1.80201	P26373	RPL13	Homo sapiens	60S ribosomal protein L13
-1.35279	-1.59845	-1.18218	-1.68552	0.277283	-0.402996	-0.134056	-0.556887	0.376499	-0.969604	T			0	0.266789	0.296741	0.667452	Q7LBC6	KDM3B	Homo sapiens	Lysine-specific demethylase 3B
1.06707	1.46497	0.796159	1.03943	-0.403141	0.850876	1.04681	1.54537	-0.332035	0.80752	T			0	0.0877401	-0.175435	-0.246995	Q13619	CUL4A	Homo sapiens	Cullin-4A
1.88914	2.51662	1.89823	2.36336	1.7359	1.82612	1.56932	1.8402	1.71136	1.71391	T			0	0.199172	-0.0447083	-0.517418	Q14152	EIF3A	Homo sapiens	Eukaryotic translation initiation factor 3 subunit A
3.38152	3.02164	4.20588	3.48887	3.52629	3.6672	3.32813	3.42124	3.37102	3.67809	T			0	0.0425904	0.0170943	0.124955	P39019	RPS19	Homo sapiens	40S ribosomal protein S19
-0.585117	-0.962442	-0.413558	-0.931816	0.173918	0.376711	1.04383	0.647308	0.702446	-0.191965	T			0	0.137567	0.145556	0.372371	Q9H0H5	RACGAP1	Homo sapiens	Rac GTPase-activating protein 1
1.30566	1.13928	1.6532	1.17657	0.752352	0.444138	0.712807	0.920328	0.548414	1.47493	T			0	0.530874	-0.344791	-1.20526	P60953	CDC42	Homo sapiens	Cell division control protein 42 homolog
-1.03702	-1.04282	-1.3015	-1.56418	0.107164	-0.585709	-0.404949	-0.366163	-0.274725	-1.01222	T			0	0.340816	0.256538	0.824011	Q32P41	TRMT5	Homo sapiens	tRNA (guanine(37)-N1)-methyltransferase
1.99762	1.67207	1.99445	1.63735	0.33975	0.87746	-3.80883	-2.43238	1.52704	-3.21079	T			0	0.0865213	0.508166	0.243817	Q9UGP4	LIMD1	Homo sapiens	LIM domain-containing protein 1
3.58463	3.99441	4.27121	4.31291	4.24384	4.53924	4.15872	4.2275	3.5702	4.08284	T			0	0.700274	0.353754	1.53575	P62987	UBA52	Homo sapiens	Ubiquitin-60S ribosomal protein L40
0.357843	0.784628	0.11934	0.773584	-1.05449	0.0984554	0.136801	0.155258	-0.423855	-0.358824	T			0	0.0508982	-0.0639394	-0.148127	Q9UN86	G3BP2	Homo sapiens	Ras GTPase-activating protein-binding protein 2
-1.54781	-1.67622	-1.49233	-0.856609	-1.46026	-0.965828	1.97087	-1.32525	-2.09903	3.61469	T			0	0.0349032	-0.21521	-0.103192	P47929	LGALS7	Homo sapiens	Galectin-7
-0.299513	0.363886	-1.36264	1.70687	0.878271	1.4062	1.31186	0.937365	0.188881	2.23878	T			0	0.0423395	0.0771039	0.12425	Q08554	DSC1	Homo sapiens	Desmocollin-1
-0.113953	-0.889524	-0.836856	-0.532574	-0.0234337	0.286654	0.278355	0.0535946	-0.408541	-0.156942	T			0	0.979144	0.351154	2.08925	O94906	PRPF6	Homo sapiens	Pre-mRNA-processing factor 6
1.10754	0.85659	-0.206153	0.0453758	1.55228	1.14575	1.87315	1.47251	1.53524	0.941612	T			0	0.29785	0.207272	0.73396	Q9H0S4	DDX47	Homo sapiens	Probable ATP-dependent RNA helicase DDX47
2.04876	2.49986	2.00638	2.48864	0.93623	0.851645	1.11844	1.3726	0.838795	1.28693	T			0	0.465694	-0.197338	-1.0767	O60610	DIAPH1	Homo sapiens	Protein diaphanous homolog 1
0.449312	1.53237	0.445165	1.11769	-1.21424	0.44194	0.147972	0.608809	-0.564766	0.642998	T			0	0.270836	-0.437124	-0.676192	O75436	VPS26A	Homo sapiens	Vacuolar protein sorting-associated protein 26A
-0.977619	0.310492	-1.12258	0.386797	-1.70957	0.306177	-0.364408	0.302143	1.544	-0.152142	T			0	0.671482	-1.15393	-1.47963	P21283	ATP6V1C1	Homo sapiens	V-type proton ATPase subunit C 1
1.23367	0.886055	0.30099	1.46246	-0.0420036	0.670876	0.606623	1.27053	0.602039	0.451578	T			0	0.461942	-0.362883	-1.06925	O43488	AKR7A2	Homo sapiens	Aflatoxin B1 aldehyde reductase member 2
-0.862009	-0.202936	-1.47304	-0.562073	-0.496532	-0.40081	-0.302795	-0.776711	-0.43446	-0.931959	T			0	0.934626	0.31433	1.99903	Q9NXR7	BABAM2	Homo sapiens	BRISC and BRCA1-A complex member 2
1.11335	1.24502	0.985705	1.41619	1.18961	0.34804	0.831808	0.343327	1.04947	0.931862	T			0	0.0151119	0.0149339	0.045617	Q70J99	UNC13D	Homo sapiens	Protein unc-13 homolog D
0.785707	0.957762	0.390138	0.938101	-0.209888	0.118776	-0.0417519	0.162977	-0.464815	0.108276	T			0	0.0306848	0.0202325	0.0911119	Q13085	ACACA	Homo sapiens	Acetyl-CoA carboxylase 1
-0.783972	-1.1051	-0.723327	-0.610159	-0.556391	0.0191402	0.0219269	-0.0506535	0.188122	-0.349333	T			0	0.152758	-0.101153	-0.40904	Q9H2P0	ADNP	Homo sapiens	Activity-dependent neuroprotector homeobox protein
0.367666	0.970949	-0.370431	0.784626	-1.2582	-0.200991	0.228607	0.513361	-1.23114	0.409235	T			0	0.160954	-0.307348	-0.428561	Q14558	PRPSAP1	Homo sapiens	Phosphoribosyl pyrophosphate synthase-associated protein 1
1.82465	1.52978	1.70252	1.6	0.890465	1.12115	0.59227	1.08855	1.10955	0.775808	T			0	0.262658	-0.123341	-0.658504	O75396	SEC22B	Homo sapiens	Vesicle-trafficking protein SEC22b
1.29231	1.28112	0.794026	0.473232	0.0933266	-0.598082	-0.0318832	0.46439	0.304802	-0.492262	T			0	0.302683	-0.271189	-0.744194	Q9NP61	ARFGAP3	Homo sapiens	ADP-ribosylation factor GTPase-activating protein 3
-1.77728	-1.45087	-1.38849	-1.61654	-0.0727253	-0.116007	-0.0863132	0.0764256	-0.372599	-0.249691	T			0	0.268322	0.0902729	0.670766	Q9BW19	KIFC1	Homo sapiens	Kinesin-like protein KIFC1
0.666595	0.407919	0.656234	0.548733	0.660997	1.03494	0.907507	1.15271	0.984875	0.888882	T			0	0.452918	-0.141009	-1.0513	Q9Y6D9	MAD1L1	Homo sapiens	Mitotic spindle assembly checkpoint protein MAD1
0.706421	1.32338	0.901847	1.31926	0.0347519	0.437412	0.254416	0.608797	0.534624	0.393387	T			0	0.954519	-0.270076	-2.03923	Q00653	NFKB2	Homo sapiens	Nuclear factor NF-kappa-B p100 subunit
-2.52	-2.69024	-3.64142	-2.30877	-2.13224	-1.47223	-1.35994	-1.4197	-2.71491	-1.76652	T			0	0.274841	0.312241	0.684821	Q02880	TOP2B	Homo sapiens	DNA topoisomerase 2-beta
-1.218	-1.32248	-2.12605	-1.715	-3.66287	-3.84826	-2.44422	-2.58049	-3.06751	-3.42148	T			0	0.229917	-0.295288	-0.58664	Q9UET6	FTSJ1	Homo sapiens	Putative tRNA (cytidine(32)/guanosine(34)-2'-O)-methyltransferase
1.06529	1.19077	0.865729	1.22587	0.235773	0.820019	0.606615	0.698048	0.334993	0.896589	T			0	0.138994	-0.0890745	-0.375845	P51149	RAB7A	Homo sapiens	Ras-related protein Rab-7a
1.98258	2.68272	1.82673	2.19486	2.35602	2.28683	1.96899	2.13901	1.82726	2.24507	T			0	0.31577	0.133501	0.77177	P46783	RPS10	Homo sapiens	40S ribosomal protein S10
-0.700548	-0.520325	-1.18782	-1.13369	-0.484158	-0.529703	-0.215796	0.286297	-0.198151	0.0666962	T			0	1.26707	-0.4615	-2.7005	O60306	AQR	Homo sapiens	RNA helicase aquarius
0.347687	0.903742	0.266782	0.914576	-0.742521	0.339993	-0.0937252	0.393427	-0.326002	0.435844	T			0	0.345079	-0.333174	-0.832839	Q9HBM1	SPC25	Homo sapiens	Kinetochore protein Spc25
3.09075	3.0431	2.95053	2.98515	1.54761	1.7288	1.69065	1.69506	1.68451	1.8092	T			0	0.470068	-0.0738951	-1.08538	O95793	STAU1	Homo sapiens	Double-stranded RNA-binding protein Staufen homolog 1
-1.62541	-1.62384	-1.45196	-1.46401	-0.17837	-0.328735	-0.116665	-0.474165	-0.161491	-0.942951	T			0	0.605251	0.318279	1.35062	Q96PZ0	PUS7	Homo sapiens	Pseudouridylate synthase 7 homolog
2.02363	1.51631	1.62338	1.54941	2.49454	2.22712	2.02359	2.28664	2.1056	1.95836	T			0	0.325299	0.131552	0.791724	P62753	RPS6	Homo sapiens	40S ribosomal protein S6
-0.475956	-0.0282249	-0.615838	-0.527416	-0.543722	0.0588894	-0.304066	0.0903969	0.496561	-0.0763474	T			0	0.821741	-0.43317	-1.77391	Q15428	SF3A2	Homo sapiens	Splicing factor 3A subunit 2
-0.0171623	-0.905241	0.0243216	-0.298546	0.336323	0.91799	0.565023	0.434534	0.789696	0.0217438	T			0	0.274892	0.191121	0.684929	Q9P013	CWC15	Homo sapiens	Spliceosome-associated protein CWC15 homolog
0.858673	1.50157	0.982684	1.52371	0.645372	0.829247	0.907597	0.679491	-0.00837135	0.505592	T			0	0.84566	0.401834	1.82123	P49589	CARS	Homo sapiens	Cysteine--tRNA ligase, cytoplasmic
-0.84878	-1.28654	-1.06403	-1.17079	-0.268049	-0.351377	0.188791	-0.20833	-0.230572	-1.13899	T			0	0.474441	0.382418	1.09405	P18858	LIG1	Homo sapiens	DNA ligase 1
1.28815	1.43938	0.886182	0.649719	0.467031	0.190746	0.6574	0.495741	0.542482	-0.516768	T			0	0.287914	0.264574	0.712826	P41227	NAA10	Homo sapiens	N-alpha-acetyltransferase 10
-3.49112	-0.97843	-3.01788	-2.1877	-4.30831	-4.48274	-2.26067	-2.45971	-3.34594	-2.6877	T			0	0.487669	-0.852785	-1.12022	Q9H0W8	SMG9	Homo sapiens	Protein SMG9
1.03981	0.797039	0.819005	0.900948	1.13034	0.767511	0.81596	1.2202	0.711168	0.719637	T			0	0.0348609	0.0209351	0.103072	P68400	CSNK2A1	Homo sapiens	Casein kinase II subunit alpha
0.350958	-0.109468	-0.503814	0.0645275	0.27594	-0.396463	-0.427532	-0.0858479	0.741943	-0.433294	T			0	0.243056	-0.256952	-0.615691	Q9H2H8	PPIL3	Homo sapiens	Peptidyl-prolyl cis-trans isomerase-like 3
1.70334	1.491	1.07824	1.30845	1.01934	0.878483	1.16223	1.12204	0.653669	0.876047	T			0	0.358573	0.136099	0.860668	Q99613	EIF3C	Homo sapiens	Eukaryotic translation initiation factor 3 subunit C
2.57951	1.02065	2.41107	0.68075	1.43859	-0.434278	0.758308	0.397915	1.67799	-0.0688686	T			0	0.0364857	-0.0814718	-0.107699	Q9Y6E2	BZW2	Homo sapiens	Basic leucine zipper and W2 domain-containing protein 2
1.37213	1.8026	1.76491	1.59228	0.905336	1.12875	0.764105	0.959625	0.711134	1.08196	T			0	0.0336311	0.0151545	0.0995597	O60716	CTNND1	Homo sapiens	Catenin delta-1
0.309906	-0.030468	0.340314	0.0194836	1.245	1.11477	1.03183	0.947762	1.096	0.604757	T			0	0.715851	0.247694	1.56614	Q92878	RAD50	Homo sapiens	DNA repair protein RAD50
-0.485992	0.372629	-0.200912	0.245605	0.412725	0.934282	1.06385	1.07695	0.708231	0.38286	T			0	0.103085	0.0809383	0.286524	O00762	UBE2C	Homo sapiens	Ubiquitin-conjugating enzyme E2 C
1.34402	2.14214	1.30346	1.69843	0.496567	1.43435	2.20933	2.15043	0.701696	1.22707	T			0	0.0102902	0.0203457	0.0312272	P08243	ASNS	Homo sapiens	Asparagine synthetase [glutamine-hydrolyzing]
1.1019	1.6322	1.40163	1.42615	0.864828	1.17805	0.74596	0.776768	0.499762	1.30457	T			0	0.091773	0.0692457	0.25747	P47755	CAPZA2	Homo sapiens	F-actin-capping protein subunit alpha-2
0.336035	0.716049	-0.253097	0.844862	0.0232201	1.51193	1.75892	1.76986	0.821009	1.42128	T			0	0.146141	-0.23936	-0.393148	Q08945	SSRP1	Homo sapiens	FACT complex subunit SSRP1
1.0042	0.759502	0.723733	0.82782	0.843355	1.00271	1.1687	1.31286	0.619438	1.86378	T			0	0.28192	-0.260438	-0.700014	P30048	PRDX3	Homo sapiens	Thioredoxin-dependent peroxide reductase, mitochondrial
1.84575	1.99154	1.90362	1.85759	0.409342	0.743685	0.783699	0.956659	0.396238	0.963123	T			0	0.221964	-0.126432	-0.568907	Q92900	UPF1	Homo sapiens	Regulator of nonsense transcripts 1
2.15504	2.60696	2.00485	2.69519	1.63436	1.85531	1.87588	1.98524	1.68038	2.01578	T			0	0.327929	-0.105285	-0.797213	P46459	NSF	Homo sapiens	Vesicle-fusing ATPase
3.21098	3.05798	3.0521	2.56393	2.97701	2.71648	2.83282	3.07525	2.00965	2.97459	T			0	0.168869	0.155609	0.447248	P28066	PSMA5	Homo sapiens	Proteasome subunit alpha type-5
-0.362494	0.451759	-1.00657	0.121563	-0.753157	0.0411549	0.374096	0.23395	0.688534	-0.0165215	T			0	0.454893	-0.414623	-1.05523	Q96RS6	NUDCD1	Homo sapiens	NudC domain-containing protein 1
0.704351	0.506536	-0.0529718	0.345961	0.887346	0.450293	0.348343	0.330917	0.0361366	0.621889	T			0	0.41854	0.232346	0.982524	Q9BUJ2	HNRNPUL1	Homo sapiens	Heterogeneous nuclear ribonucleoprotein U-like protein 1
-1.24637	-1.39714	-1.47119	-1.38942	-3.77431	-0.273825	-3.67629	-3.44589	-1.78392	-2.96517	T			0	0.0426952	0.15685	0.12525	Q9Y6D6	ARFGEF1	Homo sapiens	Brefeldin A-inhibited guanine nucleotide-exchange protein 1
-1.88043	-1.16907	-2.29389	-1.32108	-1.27601	-0.310736	-0.434948	-0.68012	-1.27775	-0.876562	T			0	0.31633	0.270914	0.772944	Q9NTI5	PDS5B	Homo sapiens	Sister chromatid cohesion protein PDS5 homolog B
-0.164085	0.359125	-0.664008	0.628244	-0.342886	0.531971	0.489325	0.274246	-0.606432	0.125565	T			0	0.304903	0.29501	0.748886	P00390	GSR	Homo sapiens	Glutathione reductase, mitochondrial
2.45702	2.89113	2.43861	2.86395	1.94624	2.5717	2.56171	2.8807	2.1436	2.79086	T			0	0.323739	-0.245173	-0.788464	O14818	PSMA7	Homo sapiens	Proteasome subunit alpha type-7
-0.0679436	0.363199	-0.267707	0.342113	0.658035	0.745192	0.776855	0.860252	0.702856	0.564369	T			0	0.0660213	0.0175349	0.189441	P49959	MRE11	Homo sapiens	Double-strand break repair protein MRE11
-2.98494	-1.21148	-2.19551	-1.90219	-3.0547	-2.19295	-1.85679	-0.716557	-2.91578	-1.44146	T			0	0.385692	-0.676876	-0.916114	O75431	MTX2	Homo sapiens	Metaxin-2
1.07806	0.894112	1.00627	0.788874	1.64462	1.28344	1.2563	1.0508	1.45547	1.02591	T			0	0.508458	0.217395	1.16121	Q9H0D6	XRN2	Homo sapiens	5'-3' exoribonuclease 2
-2.48801	-3.3124	-3.64206	-4.30801	-2.36967	-4.36611	-4.23618	-2.57524	-1.36805	-2.67004	T			0	0.879739	-1.45287	-1.88899	P49711	CTCF	Homo sapiens	Transcriptional repressor CTCF
-0.961329	-0.780109	-1.48727	-0.812885	-1.07911	-0.632364	-0.0874767	-0.501949	0.0433922	-0.918907	T			0	0.129008	-0.140495	-0.351416	Q14181	POLA2	Homo sapiens	DNA polymerase alpha subunit B
3.90851	4.59652	3.97178	4.86529	3.0731	4.26143	4.02884	4.06995	3.19343	4.23053	T			0	0.0301447	-0.0435136	-0.089558	P21291	CSRP1	Homo sapiens	Cysteine and glycine-rich protein 1
-1.47922	-1.03581	-0.981425	-0.529169	-0.806341	0.209881	-0.258347	-0.0325127	-0.69228	-0.645348	T			0	0.180259	0.171778	0.47387	Q9Y314	NOSIP	Homo sapiens	Nitric oxide synthase-interacting protein
2.60517	2.66638	1.25183	2.73304	2.32239	2.70537	2.83755	2.86393	1.39133	2.6585	T			0	0.260147	0.317178	0.653055	P15880	RPS2	Homo sapiens	40S ribosomal protein S2
2.37763	2.30799	2.03533	2.11416	0.383152	1.2704	1.48829	1.70829	1.74935	1.04393	T			0	0.482917	-0.453244	-1.11083	O43324	EEF1E1	Homo sapiens	Eukaryotic translation elongation factor 1 epsilon-1
-1.82932	-1.10811	-1.51115	-0.981913	0.25889	-0.660036	-0.257343	-0.493767	-1.21628	-0.848989	T			0	0.872418	0.633516	1.8744	Q9BQ67	GRWD1	Homo sapiens	Glutamate-rich WD repeat-containing protein 1
2.06147	2.27744	2.04249	1.83835	1.08422	0.502722	1.19135	1.01209	1.43544	0.947063	T			0	0.32012	-0.205435	-0.780891	P17252	PRKCA	Homo sapiens	Protein kinase C alpha type
1.58185	1.14194	1.40919	0.893517	0.0712357	-0.283356	-0.998352	-0.526171	0.466267	-0.240936	T			0	0.283369	-0.303211	-0.703116	Q8TD16	BICD2	Homo sapiens	Protein bicaudal D homolog 2
0.797207	0.838694	1.58921	1.03627	-0.715063	0.158564	-0.327173	0.0704498	0.0264874	0.456505	T			0	0.767667	-0.479038	-1.66751	O75116	ROCK2	Homo sapiens	Rho-associated protein kinase 2
-0.419128	-0.695677	-0.702016	-0.622782	-1.85203	-2.056	-1.06138	-0.0501823	-0.424263	-1.15181	T			0	1.1816	-1.11438	-2.51328	Q9UKA9	PTBP2	Homo sapiens	Polypyrimidine tract-binding protein 2
-2.80126	-1.48282	-2.96053	-1.71556	-2.96349	-0.80895	-0.558844	-0.46056	-2.76722	-1.50031	T			0	0.0445638	0.132269	0.130491	Q9NV88	INTS9	Homo sapiens	Integrator complex subunit 9
-0.187212	0.291708	-0.0264139	0.468225	-0.435427	0.14241	0.250629	-0.0436134	-0.501951	-0.0550976	T			0	0.287996	0.186092	0.712999	Q2NKX8	ERCC6L	Homo sapiens	DNA excision repair protein ERCC-6-like
1.66458	1.52755	1.50657	1.76448	0.779257	0.502184	0.604906	0.696022	1.00427	0.510542	T			0	0.261023	-0.108162	-0.654956	Q01433	AMPD2	Homo sapiens	AMP deaminase 2
-0.337547	-0.670843	-0.597518	-1.11485	-1.53292	-0.253744	-0.522573	-0.742481	-0.606936	-0.177887	T			0	0.24199	-0.260646	-0.613346	P13804	ETFA	Homo sapiens	Electron transfer flavoprotein subunit alpha, mitochondrial
-1.54001	-1.05106	-1.94009	-2.07565	-3.18861	-3.48783	-2.4416	-1.76168	-4.39326	-1.80429	T			0	0.156505	-0.38627	-0.417987	Q9UHR4	BAIAP2L1	Homo sapiens	Brain-specific angiogenesis inhibitor 1-associated protein 2-like protein 1
-0.33079	-0.731535	-0.398437	-0.957043	-2.63402	-1.93723	-3.06709	-1.41469	-1.96819	-1.30276	T			0	1.19209	-0.984234	-2.53597	P09543	CNP	Homo sapiens	2',3'-cyclic-nucleotide 3'-phosphodiesterase
-1.89222	-2.47375	-2.29288	-1.91667	-1.17417	-1.27402	-1.09439	-1.2235	-1.32315	-1.756	T			0	0.670274	0.253359	1.47728	P20248	CCNA2	Homo sapiens	Cyclin-A2
0.195736	0.113991	-0.300437	0.177738	1.17295	1.52192	1.66678	1.53535	1.20387	0.935946	T			0	0.431247	0.228829	1.00802	O95239	KIF4A	Homo sapiens	Chromosome-associated kinesin KIF4A
-0.510881	0.62141	0.0796785	0.13237	-3.30957	-0.715837	-0.627615	-0.313618	-4.25652	-0.600061	T			0	0.0378715	0.172393	0.111633	Q15750	TAB1	Homo sapiens	TGF-beta-activated kinase 1 and MAP3K7-binding protein 1
0.0629559	0.666504	0.106061	0.607235	-0.129787	-0.0832443	0.0426006	0.0304718	-0.567034	0.141508	T			0	0.120897	0.0748742	0.331351	Q96JB5	CDK5RAP3	Homo sapiens	CDK5 regulatory subunit-associated protein 3
1.32133	1.07131	2.10361	-0.111496	-0.0185566	-1.82782	-0.22632	-0.51325	-0.370167	-0.042017	T			0	0.258718	-0.382422	-0.649947	Q0ZGT2	NEXN	Homo sapiens	Nexilin
-0.916723	0.20179	0.557427	0.225809	0.639774	-0.279915	-0.448675	0.205523	0.534182	0.645296	T			0	0.606522	-0.491272	-1.35309	P27797	CALR	Homo sapiens	Calreticulin
-0.104004	-0.227827	-0.325444	-0.0697231	0.641382	0.728642	0.684381	0.637726	0.613724	0.757189	T			0	0.108008	0.0152556	0.299022	Q92841	DDX17	Homo sapiens	Probable ATP-dependent RNA helicase DDX17
1.83724	2.33989	1.30182	2.28703	0.525438	1.63266	1.69352	1.76995	1.04761	1.69032	T			0	0.188785	-0.218751	-0.4936	P61158	ACTR3	Homo sapiens	Actin-related protein 3
-2.41986	-1.56925	-1.29759	-1.48543	-1.17423	-0.283108	-0.0345707	-0.163113	-2.36482	-0.825058	T			0	0.348675	0.620362	0.840271	Q9C0B1	FTO	Homo sapiens	Alpha-ketoglutarate-dependent dioxygenase FTO
-1.80517	-2.30289	-2.22972	-2.78547	-1.99957	-2.83233	-3.51975	-3.39516	-2.82736	-3.15982	T			0	0.296922	0.343562	0.73199	Q13459	MYO9B	Homo sapiens	Unconventional myosin-IXb
0.348207	0.229122	-0.463977	-0.22226	-0.552553	-0.124458	0.274115	-0.167463	0.00964165	-0.176121	T			0	0.0314607	-0.0229848	-0.0933415	Q16795	NDUFA9	Homo sapiens	NADH dehydrogenase [ubiquinone] 1 alpha subcomplex subunit 9, mitochondrial
-3.49433	-3.58751	-3.37392	-4.91509	-2.87886	-5.33275	-3.19808	-4.90022	-2.39236	-3.89404	T			0	0.0234392	-0.0743554	-0.0701253	Q9BZX2	UCK2	Homo sapiens	Uridine-cytidine kinase 2
-0.387564	-0.512625	-0.681596	-0.479397	0.144316	-0.315319	-0.165894	-0.16205	-0.428553	-0.275778	T			0	0.493928	0.176495	1.13258	O43172	PRPF4	Homo sapiens	U4/U6 small nuclear ribonucleoprotein Prp4
0.978741	1.0246	1.15428	1.19296	0.386444	0.268934	0.0852318	0.129036	-0.148026	0.271536	T			0	0.46541	0.162688	1.07614	Q96HC4	PDLIM5	Homo sapiens	PDZ and LIM domain protein 5
-0.0209312	0.232323	-0.196372	0.146603	-0.190022	-0.32873	0.187767	0.24091	-0.0130405	-0.132221	T			0	0.30557	-0.142211	-0.750295	O60502	OGA	Homo sapiens	Protein O-GlcNAcase
1.74678	1.98341	2.61748	2.20598	1.837	1.12554	0.97637	0.643259	1.52644	1.07724	T			0	0.248012	0.230655	0.626574	Q9Y5K6	CD2AP	Homo sapiens	CD2-associated protein
-0.186737	1.19435	0.525519	0.680748	0.0744228	-0.128284	0.237682	0.198097	0.490793	0.354454	T			0	0.991655	-0.286508	-2.11478	Q07960	ARHGAP1	Homo sapiens	Rho GTPase-activating protein 1
0.730484	-0.398977	0.044261	-0.503252	-0.730764	-1.5303	-1.85507	-0.678356	-0.565371	-0.883059	T			0	0.891422	-0.663118	-1.91231	Q96LD4	TRIM47	Homo sapiens	E3 ubiquitin-protein ligase TRIM47
-0.772875	0.289192	-0.857707	0.0993347	-0.151152	0.479164	0.434851	0.319536	-0.996346	0.157604	T			0	0.390664	0.427356	0.926215	P42765	ACAA2	Homo sapiens	3-ketoacyl-CoA thiolase, mitochondrial
0.708582	0.52607	0.471948	0.41486	0.328041	0.529818	0.73946	0.892296	0.832911	0.408525	T			0	0.390401	-0.178804	-0.925682	Q8WVY7	UBLCP1	Homo sapiens	Ubiquitin-like domain-containing CTD phosphatase 1
0.956385	0.575085	1.261	0.991264	1.7153	0.316637	0.813419	0.676886	0.229828	1.06785	T			0	0.240616	0.290263	0.610318	P09234	SNRPC	Homo sapiens	U1 small nuclear ribonucleoprotein C
3.03926	3.05952	3.55575	2.93872	1.46655	1.90501	1.82045	1.97554	1.56292	2.24529	T			0	0.340449	-0.197247	-0.823249	Q14789	GOLGB1	Homo sapiens	Golgin subfamily B member 1
-1.87883	-0.0842304	-3.00886	-1.50896	0.817242	-0.124374	0.543215	0.291252	1.14069	-0.145063	T			0	0.0118986	-0.0169328	-0.0360441	Q9UKI8	TLK1	Homo sapiens	Serine/threonine-protein kinase tousled-like 1
0.160978	-0.02104	-0.331716	-0.614714	-2.19629	-0.879677	0.104485	0.368406	-0.640972	-0.12447	T			0	0.517876	-0.858147	-1.17974	Q13492	PICALM	Homo sapiens	Phosphatidylinositol-binding clathrin assembly protein
-1.01842	-2.2043	-1.66276	-1.96217	-0.0101166	-1.11825	-0.246382	-0.421511	-0.234478	-1.32598	T			0	0.159329	0.202406	0.424704	Q9H6E5	TUT1	Homo sapiens	Speckle targeted PIP5K1A-regulated poly(A) polymerase
-1.40982	-1.36459	-1.0634	-1.24744	-0.328054	-0.065052	-0.0928497	-0.574183	-0.377903	-1.15026	T			0	1.02699	0.538798	2.18731	Q96RU2	USP28	Homo sapiens	Ubiquitin carboxyl-terminal hydrolase 28
0.418499	-0.0858192	-0.0316133	-0.16713	-3.49283	-2.02079	-1.16272	-0.636225	-0.0244007	-3.46732	T			0	0.269908	-0.849465	-0.674191	Q9Y450	HBS1L	Homo sapiens	HBS1-like protein
0.120695	-0.699106	0.0521498	-1.78548	0.145115	-1.53835	0.328291	0.170755	0.15815	-0.519133	T			0	0.173566	-0.291573	-0.458263	P33316	DUT	Homo sapiens	Deoxyuridine 5'-triphosphate nucleotidohydrolase, mitochondrial
-0.528244	-1.50731	-0.919499	-1.36395	0.22698	-0.277868	-0.0542278	-0.227449	0.421957	-0.761541	T			0	0.154769	0.153973	0.413846	P46013	MKI67	Homo sapiens	Proliferation marker protein Ki-67
-1.83364	-1.9212	-2.04502	-1.95557	-0.766916	-1.45634	-1.27222	-1.61246	-1.05108	-2.35317	T			0	0.518027	0.507079	1.18004	O15446	CD3EAP	Homo sapiens	DNA-directed RNA polymerase I subunit RPA34
0.964951	0.447226	0.326068	0.42992	0.30574	-0.0101547	0.0175571	-0.0501728	0.727779	0.0145302	T			0	0.178497	-0.126331	-0.469772	Q96GK7	FAHD2A	Homo sapiens	Fumarylacetoacetate hydrolase domain-containing protein 2A
1.83135	2.14975	2.20181	2.57882	1.87987	2.14758	2.31662	2.75392	1.70984	2.42279	T			0	0.210267	-0.180826	-0.542611	P37108	SRP14	Homo sapiens	Signal recognition particle 14 kDa protein
1.27462	0.985296	0.986342	1.01946	0.88349	0.233347	-0.008564	0.160606	0.107372	0.0156441	T			0	0.436852	0.274883	1.01924	Q8IZP0	ABI1	Homo sapiens	Abl interactor 1
0.208115	-0.182215	-0.214721	-0.139524	-0.130415	0.35585	0.323313	0.466488	-0.240524	0.186867	T			0	0.0607526	0.0453059	0.17517	P32322	PYCR1	Homo sapiens	Pyrroline-5-carboxylate reductase 1, mitochondrial
0.22793	0.501301	0.219489	0.482899	0.401329	0.489044	0.511908	0.688726	0.291168	0.311378	T			0	0.0993407	0.0370026	0.276959	Q10570	CPSF1	Homo sapiens	Cleavage and polyadenylation specificity factor subunit 1
0.389923	0.131544	0.643327	0.223612	-0.60207	-0.897062	-1.03009	-0.56476	0.201862	-0.525574	T			0	0.913564	-0.546918	-1.95666	Q14194	CRMP1	Homo sapiens	Dihydropyrimidinase-related protein 1
0.386658	-0.231195	0.311728	-0.187756	1.33759	0.356184	0.405624	0.212259	1.03088	0.147997	T			0	0.214603	0.236085	0.552389	Q9NQT5	EXOSC3	Homo sapiens	Exosome complex component RRP40
1.16536	0.949997	1.6328	1.0755	2.19674	1.67205	1.08754	1.01059	1.49896	1.55862	T			0	0.335284	0.296055	0.812528	P82979	SARNP	Homo sapiens	SAP domain-containing ribonucleoprotein
-2.01201	-2.06042	-2.13084	-2.19026	0.214287	-0.98983	-1.00359	-1.15548	-0.0328178	-1.29708	T			0	0.154956	0.235416	0.414293	O00629	KPNA4	Homo sapiens	Importin subunit alpha-3
0.559351	0.642126	0.509162	0.411835	1.04039	0.922655	0.829441	0.480822	0.947315	0.283651	T			0	0.80888	0.360232	1.74854	Q9Y5B8	NME7	Homo sapiens	Nucleoside diphosphate kinase 7
1.22932	0.909231	1.71271	0.716743	0.413536	0.432417	0.386059	0.314404	0.741531	0.23103	T			0	0.039213	-0.0183175	-0.115433	Q99747	NAPG	Homo sapiens	Gamma-soluble NSF attachment protein
-0.725603	0.872293	-0.94098	-0.130751	-2.33393	-0.708427	0.258766	0.405436	-2.49684	-0.113039	T			0	0.0569842	-0.193047	-0.164884	O96007	MOCS2	Homo sapiens	Molybdopterin synthase catalytic subunit
0.137825	0.618284	0.103187	0.473835	0.547556	0.180393	0.812296	0.292633	0.266253	-0.150238	T			0	0.743988	0.377199	1.62113	P48507	GCLM	Homo sapiens	Glutamate--cysteine ligase regulatory subunit
-0.648535	-0.512491	-0.939393	-0.799604	0.418879	0.12855	0.30475	0.14905	0.224741	-0.0407982	T			0	0.680269	0.173062	1.49675	Q9NQG5	RPRD1B	Homo sapiens	Regulation of nuclear pre-mRNA domain-containing protein 1B
-0.228552	0.464727	-0.135957	0.624254	-0.352612	0.429836	0.372047	0.281487	-0.596294	0.26339	T			0	0.163642	0.166897	0.434925	O75874	IDH1	Homo sapiens	Isocitrate dehydrogenase [NADP] cytoplasmic
3.08096	3.00865	2.6937	2.48675	1.57864	1.34048	2.16429	2.07201	2.18081	1.92619	T			0	0.645287	-0.365202	-1.42861	Q9NR50	EIF2B3	Homo sapiens	Translation initiation factor eIF-2B subunit gamma
-0.855448	-0.741556	-1.35024	-0.325907	-0.089777	0.471596	0.702078	0.0764332	-0.999537	-0.220974	T			0	0.868789	0.742658	1.86717	Q9Y5B0	CTDP1	Homo sapiens	RNA polymerase II subunit A C-terminal domain phosphatase
0.387674	0.326063	0.829839	0.242434	-0.141111	-0.485973	-0.886095	-0.703539	-0.0177364	-0.877193	T			0	0.0281381	0.0284297	0.0837703	Q9P270	SLAIN2	Homo sapiens	SLAIN motif-containing protein 2
-0.49091	0.838297	-0.187716	0.805735	-1.33629	0.283037	0.106249	-0.24917	0.548695	0.0562763	T			0	0.315527	-0.434268	-0.771258	P28065	PSMB9	Homo sapiens	Proteasome subunit beta type-9
1.75744	1.8895	1.70146	1.82926	1.61389	1.4748	1.46632	1.59326	2.00547	1.2652	T			0	0.178278	-0.102972	-0.469261	Q9UI30	TRMT112	Homo sapiens	Multifunctional methyltransferase subunit TRM112-like protein
1.57676	1.61521	1.08622	1.86324	1.29545	1.81349	1.65306	1.57142	1.64398	1.5676	T			0	0.0149523	-0.00700251	-0.0451433	P11177	PDHB	Homo sapiens	Pyruvate dehydrogenase E1 component subunit beta, mitochondrial
-0.543753	1.01547	-0.506196	0.342648	0.321081	0.436039	0.650494	1.0352	0.236631	0.5935	T			0	0.240249	-0.152573	-0.60951	Q92769	HDAC2	Homo sapiens	Histone deacetylase 2
0.211584	-0.392572	0.185632	-0.280457	-1.17125	-3.17574	-1.47061	-1.37319	-0.383535	-1.43541	T			0	0.543757	-0.875157	-1.23051	Q7Z406	MYH14	Homo sapiens	Myosin-14
-0.404507	-0.724127	-0.234717	-0.306625	0.590979	0.117382	0.227163	-0.0694027	0.687193	-0.278885	T			0	0.240102	0.198873	0.609186	Q9NZT2	OGFR	Homo sapiens	Opioid growth factor receptor
0.279415	1.20941	0.777457	1.12899	0.355257	0.706388	0.765635	0.690666	0.366739	0.553152	T			0	0.172161	0.0722408	0.454973	Q9NQP4	PFDN4	Homo sapiens	Prefoldin subunit 4
-0.0510387	-0.548235	-0.44645	0.0905533	0.0370121	0.024704	-0.0702114	-0.185226	-0.347649	0.0593758	T			0	0.558659	0.155001	1.25968	P28331	NDUFS1	Homo sapiens	NADH-ubiquinone oxidoreductase 75 kDa subunit, mitochondrial
-0.404221	-0.762354	0.287581	-0.139967	0.0935898	0.114346	-0.238125	-0.262545	-0.204271	-0.564802	T			0	0.979216	0.33381	2.0894	Q16186	ADRM1	Homo sapiens	Proteasomal ubiquitin receptor ADRM1
-0.15737	-1.12576	0.179126	-0.71101	0.159849	-0.0760288	0.129307	-0.217039	0.594469	-0.618179	T			0	0.155382	0.151292	0.415309	O60684	KPNA6	Homo sapiens	Importin subunit alpha-7
1.87209	3.60938	2.09463	3.66352	1.99519	4.03396	3.92537	3.60086	1.16134	4.13258	T			0	0.113474	0.353249	0.3128	P09382	LGALS1	Homo sapiens	Galectin-1
1.48808	0.645948	0.932	0.550047	0.677547	0.225098	0.0646191	0.109133	0.739674	0.580208	T			0	0.22865	-0.153917	-0.583823	Q9BZG1	RAB34	Homo sapiens	Ras-related protein Rab-34
1.03283	0.131575	1.15773	-0.0608845	1.99007	0.637821	0.463554	0.338301	1.16007	1.58659	T			0	0.00116358	0.00216103	0.00356755	O75494	SRSF10	Homo sapiens	Serine/arginine-rich splicing factor 10
0.977091	1.29798	0.634957	0.00797653	0.220358	0.718225	0.719067	1.08739	0.0260029	0.755835	T			0	0.0694962	-0.0705261	-0.198785	Q96EP5	DAZAP1	Homo sapiens	DAZ-associated protein 1
-5.70129	-2.68149	-3.09881	-5.89412	-3.16657	-3.64326	-3.50661	-4.49619	-3.28246	-4.58148	T			0	0.701655	0.681232	1.53844	Q5VWN6	FAM208B	Homo sapiens	Protein FAM208B
0.78018	1.16394	0.939378	0.438841	0.205753	0.165199	1.01091	0.843317	0.686249	0.761984	T			0	0.470607	-0.30323	-1.08645	Q92879	CELF1	Homo sapiens	CUGBP Elav-like family member 1
2.1045	2.79427	2.36406	2.54181	1.9889	2.23877	2.36347	2.37124	1.83535	1.89775	T			0	0.331089	0.162265	0.803799	Q99615	DNAJC7	Homo sapiens	DnaJ homolog subfamily C member 7
1.74052	2.39787	1.85876	2.18241	1.31039	1.75542	1.80405	2.07336	0.883162	2.04008	T			0	0.033854	-0.0422484	-0.100197	O00154	ACOT7	Homo sapiens	Cytosolic acyl coenzyme A thioester hydrolase
-0.810959	-0.96769	-1.40648	-0.987001	-0.593451	-0.505447	0.10754	-0.379972	-0.620714	-0.574886	T			0	0.347391	0.194738	0.837618	P29083	GTF2E1	Homo sapiens	General transcription factor IIE subunit 1
0.508461	0.103939	0.260921	-0.0102749	0.643085	0.140114	0.467861	0.631218	0.698376	0.0725994	T			0	0.0713902	-0.0503775	-0.203855	Q92925	SMARCD2	Homo sapiens	SWI/SNF-related matrix-associated actin-dependent regulator of chromatin subfamily D member 2
2.06539	2.19202	2.00843	2.51335	2.11863	2.43908	2.62052	2.34565	2.69951	2.50455	T			0	0.278289	-0.123828	-0.69223	Q9NQ88	TIGAR	Homo sapiens	Fructose-2,6-bisphosphatase TIGAR
-2.45442	-3.28686	-2.98283	-3.87737	-1.64378	-2.14287	-1.6003	-2.28694	-1.87325	-2.55186	T			0	0.773018	0.441697	1.67801	Q99549	MPHOSPH8	Homo sapiens	M-phase phosphoprotein 8
1.03585	1.59849	0.45085	1.571	-0.410524	0.641178	0.816179	0.811348	-0.486317	0.453156	T			0	0.0568314	0.0895487	0.164465	Q15645	TRIP13	Homo sapiens	Pachytene checkpoint protein 2 homolog
1.847	2.13129	0.613511	1.12466	0.563667	1.05209	2.55241	2.30456	0.632051	1.96489	T			0	0.112682	-0.244443	-0.310809	P60981	DSTN	Homo sapiens	Destrin
0.628098	2.50302	1.9399	2.27052	1.37879	2.31644	1.8776	2.4374	1.32248	2.52779	T			0	0.193275	-0.238281	-0.503925	P62316	SNRPD2	Homo sapiens	Small nuclear ribonucleoprotein Sm D2
0.62574	-1.00703	0.631797	-1.03985	0.321394	-0.333666	-0.379196	-0.942116	0.221918	-0.306192	T			0	0.201128	0.211641	0.521878	P08134	RHOC	Homo sapiens	Rho-related GTP-binding protein RhoC
0.5921	-0.677174	1.01596	-0.731298	0.319895	-1.2966	-1.00476	-1.27568	0.639074	-1.1713	T			0	0.0243147	-0.0578575	-0.0726774	P61586	RHOA	Homo sapiens	Transforming protein RhoA
-1.40466	-0.495007	-0.584472	-0.131779	-0.654953	0.308722	0.483831	0.0950947	-0.501274	-0.10111	T			0	0.21089	0.214963	0.544018	Q13547	HDAC1	Homo sapiens	Histone deacetylase 1
1.236	0.0896797	-0.0755072	0.191992	0.795471	-0.212362	0.579939	0.344852	0.518126	0.0231533	T			0	0.097523	0.0923055	0.272297	Q9BV86	NTMT1	Homo sapiens	N-terminal Xaa-Pro-Lys N-methyltransferase 1
1.23107	1.14822	0.816356	0.989281	1.67804	1.93543	1.74628	1.43608	0.852776	1.71293	T			0	0.788563	0.452655	1.70854	O75400	PRPF40A	Homo sapiens	Pre-mRNA-processing factor 40 homolog A
1.29518	1.31822	0.577655	1.32288	0.374464	1.17518	1.72909	1.79177	0.515347	1.44411	T			0	0.103532	-0.157495	-0.287661	P20073	ANXA7	Homo sapiens	Annexin A7
-2.008	-1.20312	-0.916158	-1.78484	-2.49135	-1.37507	-1.69956	-0.726244	-3.96537	-0.74564	T			0	0.0125849	-0.0429087	-0.0380943	P62380	TBPL1	Homo sapiens	TATA box-binding protein-like protein 1
-0.190283	-0.429249	-0.793666	-0.652653	0.31473	0.0222206	0.452394	0.224993	0.300896	-0.697813	T			0	0.39172	0.320423	0.928359	Q9BRT9	GINS4	Homo sapiens	DNA replication complex GINS protein SLD5
-0.57033	1.39689	-0.226945	1.09955	-1.78328	0.568327	0.851891	0.87801	-0.347326	0.781525	T			0	0.238165	-0.558422	-0.604911	Q99471	PFDN5	Homo sapiens	Prefoldin subunit 5
1.41495	0.597862	1.09377	0.453772	2.37849	1.24452	1.4066	1.06528	2.38524	0.827108	T			0	0.156365	0.250661	0.417653	O60828	PQBP1	Homo sapiens	Polyglutamine-binding protein 1
-0.771946	-0.585901	-0.922933	-0.987356	-2.45098	-2.0083	-1.70774	-2.1053	-1.54893	-1.29395	T			0	0.558809	-0.406282	-1.25997	O43156	TTI1	Homo sapiens	TELO2-interacting protein 1 homolog
0.384047	-0.244118	0.045764	0.0753365	0.857868	0.47603	0.677795	0.615084	0.499285	0.479837	T			0	0.517219	0.139163	1.17845	P22087	FBL	Homo sapiens	rRNA 2'-O-methyltransferase fibrillarin
3.31909	3.00503	3.19191	3.14415	3.24762	3.25672	3.69931	3.13978	3.9241	3.20519	T			0	0.0249911	-0.0218074	-0.0746461	P60866	RPS20	Homo sapiens	40S ribosomal protein S20
-1.29723	-1.57074	-1.31203	-1.12048	0.256166	-0.0689449	-0.0224857	-0.784136	0.377884	-0.729437	T			0	0.48048	0.433475	1.106	Q13363	CTBP1	Homo sapiens	C-terminal-binding protein 1
1.46282	1.43336	2.07642	1.89025	2.31405	1.50358	1.03604	1.20906	2.10943	0.996914	T			0	0.130404	0.179427	0.354851	Q9UK76	JPT1	Homo sapiens	Jupiter microtubule associated homolog 1
2.4567	2.7253	2.59228	2.26215	3.38758	2.38132	3.18395	2.71645	3.13695	2.712	T			0	0.141599	0.129148	0.382167	P24928	POLR2A	Homo sapiens	DNA-directed RNA polymerase II subunit RPB1
1.77989	1.55689	1.87974	1.87305	1.06268	0.690191	0.414375	0.710636	0.964472	0.52047	T			0	0.0137229	-0.00944455	-0.041487	Q9BY44	EIF2A	Homo sapiens	Eukaryotic translation initiation factor 2A
-0.901266	-0.893465	-1.14321	-0.586885	0.274239	0.325401	0.53425	0.321424	-0.597229	-0.543432	T			0	0.990835	0.651042	2.1131	Q9UJA5	TRMT6	Homo sapiens	tRNA (adenine(58)-N(1))-methyltransferase non-catalytic subunit TRM6
1.3474	1.61587	1.34953	1.61976	0.685017	1.04696	1.22596	1.20493	1.04096	0.78064	T			0	0.0385389	-0.0228672	-0.113525	Q99426	TBCB	Homo sapiens	Tubulin-folding cofactor B
-0.422312	-0.842205	-0.589219	-1.08838	0.281328	-0.325296	-0.0613766	0.198114	0.406178	-0.520897	T			0	0.0662058	-0.0629133	-0.189939	O95983	MBD3	Homo sapiens	Methyl-CpG-binding domain protein 3
-2.56019	-2.42009	-2.56631	-2.17442	-1.58895	-0.409761	-0.427734	-0.570147	-0.805063	-1.34869	T			0	0.0770101	0.0991516	0.218809	O95235	KIF20A	Homo sapiens	Kinesin-like protein KIF20A
-1.3321	0.105677	-1.01887	-0.205702	-1.49567	-0.307961	-0.67816	-0.232769	-2.07668	-0.0804901	T			0	0.0138526	-0.030618	-0.0418733	Q9UBQ0	VPS29	Homo sapiens	Vacuolar protein sorting-associated protein 29
2.44632	1.79976	1.97365	2.11689	0.842621	0.435266	0.40357	0.699062	1.49543	1.14754	T			0	0.958389	-0.553525	-2.04707	Q16204	CCDC6	Homo sapiens	Coiled-coil domain-containing protein 6
-0.649109	-0.659307	-0.767243	0.0717869	-0.946701	0.577003	0.688604	0.596138	-0.542934	0.231501	T			0	0.00597907	0.0114009	0.0182319	Q13257	MAD2L1	Homo sapiens	Mitotic spindle assembly checkpoint protein MAD2A
-2.52316	-1.42086	-2.16357	-2.06033	-2.20712	-2.13728	-1.81679	-1.04419	0.472832	-1.52435	T			0	1.037	-1.35516	-2.20796	P29084	GTF2E2	Homo sapiens	Transcription initiation factor IIE subunit beta
1.11502	1.12824	0.692416	0.882954	0.693483	1.15235	1.44188	1.27041	0.672787	1.08042	T			0	0.113988	0.0880292	0.31409	Q9NRN7	AASDHPPT	Homo sapiens	L-aminoadipate-semialdehyde dehydrogenase-phosphopantetheinyl transferase
-0.873182	-1.78451	-1.37288	-1.39214	-0.385065	-0.841166	-0.551285	-0.767952	0.216604	-0.939285	T			0	0.0885169	-0.0956275	-0.249017	Q9UEE9	CFDP1	Homo sapiens	Craniofacial development protein 1
-0.769344	0.104446	-0.937537	0.617886	-1.18401	0.347527	-0.136976	0.191652	-1.99457	-0.174269	T			0	0.153755	0.334574	0.411424	P15559	NQO1	Homo sapiens	NAD(P)H dehydrogenase [quinone] 1
-0.489977	0.567291	-1.12181	-0.145926	-2.33222	-1.64482	-1.34824	-0.870951	-0.990286	-1.08849	T			0	1.247	-0.791852	-2.65604	O95352	ATG7	Homo sapiens	Ubiquitin-like modifier-activating enzyme ATG7
1.33201	1.32806	1.21229	1.04626	0.664652	0.110798	0.82192	0.613148	0.493681	0.359144	T			0	0.0670711	0.0437991	0.19227	Q15398	DLGAP5	Homo sapiens	Disks large-associated protein 5
0.937136	1.42195	1.03511	1.35686	0.685524	0.69912	0.464146	0.729183	0.410965	0.542656	T			0	0.1753	0.0553284	0.462317	Q16537	PPP2R5E	Homo sapiens	Serine/threonine-protein phosphatase 2A 56 kDa regulatory subunit epsilon isoform
1.4581	1.82898	1.67945	2.20458	1.23643	1.50666	1.54887	1.42767	0.832859	0.939663	T			0	0.811127	0.363923	1.75297	P06730	EIF4E	Homo sapiens	Eukaryotic translation initiation factor 4E
1.21048	1.3502	1.34084	1.2733	1.86575	0.42555	0.413105	0.828243	1.44041	0.322123	T			0	0.0217704	0.0378774	0.0652477	Q9BTE6	AARSD1	Homo sapiens	Alanyl-tRNA editing protein Aarsd1
-1.63853	-0.448988	-1.95014	-0.224236	-1.58634	0.0170822	0.0927792	-0.234745	-2.01008	-0.370211	T			0	0.182876	0.37952	0.479942	Q86W42	THOC6	Homo sapiens	THO complex subunit 6 homolog
1.26729	1.80829	1.33582	2.06799	0.206835	0.807903	0.786543	0.50391	-0.47896	0.780624	T			0	0.315885	0.331902	0.77201	Q9UNF0	PACSIN2	Homo sapiens	Protein kinase C and casein kinase substrate in neurons protein 2
0.677105	-1.4486	0.460504	-0.657778	-0.0615959	-1.94839	-0.887661	-1.65238	0.521963	-1.6772	T			0	0.010865	-0.0300115	-0.0329505	P11908	PRPS2	Homo sapiens	Ribose-phosphate pyrophosphokinase 2
-0.0610924	0.362803	-0.916509	0.48476	-0.48562	0.612429	0.616436	0.796116	-0.221855	0.580708	T			0	0.102851	-0.137241	-0.285925	P60891	PRPS1	Homo sapiens	Ribose-phosphate pyrophosphokinase 1
1.14282	0.0199337	0.671006	-0.736425	1.65831	0.0623665	0.874479	0.225275	0.850019	0.0644855	T			0	0.394593	0.485126	0.934185	Q9NR56	MBNL1	Homo sapiens	Muscleblind-like protein 1
0.14395	1.0672	-1.03993	0.78676	-0.393398	0.331976	0.614992	0.550112	-0.511362	0.23173	T			0	0.0763321	0.0943635	0.217012	P54619	PRKAG1	Homo sapiens	5'-AMP-activated protein kinase subunit gamma-1
-0.416805	0.157015	-0.726962	-0.381214	-0.594208	-0.25317	0.323162	-0.0463257	-0.261545	-0.04599	T			0	0.0717715	-0.0567849	-0.204874	P41223	BUD31	Homo sapiens	Protein BUD31 homolog
-1.27272	-0.709888	-1.12213	-0.529709	-0.489038	-0.571751	-0.2278	-0.526426	-1.36448	-0.86117	T			0	0.85664	0.487829	1.84302	Q12769	NUP160	Homo sapiens	Nuclear pore complex protein Nup160
-1.74479	-0.948526	-3.22336	-0.995718	-1.65511	-1.22467	-1.30368	-1.4848	-2.48991	-1.07519	T			0	0.261263	0.288811	0.655479	Q6DKJ4	NXN	Homo sapiens	Nucleoredoxin
-0.323853	0.303583	-1.00433	-0.0295334	0.801064	0.588346	0.617022	0.422821	0.721453	0.528866	T			0	0.432618	0.111097	1.01077	P84098	RPL19	Homo sapiens	60S ribosomal protein L19
1.0691	0.747887	1.24371	0.820868	-0.00811768	0.0268745	-0.860764	-0.067028	0.309217	0.168253	T			0	0.602629	-0.417483	-1.34551	Q9P2B4	CTTNBP2NL	Homo sapiens	CTTNBP2 N-terminal-like protein
0.554209	0.306528	0.128055	0.576666	0.237869	0.28723	0.581139	0.692715	0.731602	0.287928	T			0	0.495808	-0.202002	-1.13629	P60983	GMFB	Homo sapiens	Glia maturation factor beta
0.983593	1.33429	1.17982	0.816692	-0.349937	0.0286636	0.325199	1.02825	0.647797	0.202066	T			0	0.947519	-0.624729	-2.02507	Q9BZD4	NUF2	Homo sapiens	Kinetochore protein Nuf2
1.40491	0.913263	1.05262	1.24488	0.382446	0.578651	-0.215353	0.344954	0.259283	-0.288671	T			0	0.175085	0.143393	0.461815	P36543	ATP6V1E1	Homo sapiens	V-type proton ATPase subunit E 1
0.507494	1.32878	0.435948	0.84906	-1.16244	0.622911	0.303371	0.773413	-0.38829	0.616777	T			0	0.247757	-0.412686	-0.626015	P63010	AP2B1	Homo sapiens	AP-2 complex subunit beta
-1.506	-0.646338	-1.4528	-0.869572	-0.416149	-0.0183792	0.443859	0.50433	-0.408749	0.310661	T			0	0.130461	-0.132304	-0.354989	Q9UKN8	GTF3C4	Homo sapiens	General transcription factor 3C polypeptide 4
2.24306	2.8259	2.92718	2.9292	2.70098	2.83434	2.97479	2.74915	2.21276	3.08819	T			0	0.224542	0.153337	0.574667	P63313	TMSB10	Homo sapiens	Thymosin beta-10
2.61727	2.71445	2.48426	2.292	2.7646	3.0547	3.33268	3.02645	2.23225	2.94134	T			0	0.455324	0.31731	1.05609	Q99729	HNRNPAB	Homo sapiens	Heterogeneous nuclear ribonucleoprotein A/B
-2.80915	-2.00091	-2.85718	-2.59714	-1.57151	-1.29425	-1.08641	-0.79705	-1.70398	-2.04413	T			0	0.190198	0.197662	0.496853	Q9BY42	RTFDC1	Homo sapiens	Protein RTF2 homolog
-0.0248699	0.189386	-0.290248	0.416876	-1.87046	-0.389486	-1.17067	-1.59612	-2.20973	-0.547831	T			0	0.181048	0.30769	0.475702	P19838	NFKB1	Homo sapiens	Nuclear factor NF-kappa-B p105 subunit
0.41543	0.5212	0.354415	0.392115	-0.177618	0.0817165	0.571337	0.661968	0.172922	0.5198	T			0	0.484139	-0.293085	-1.11324	Q14697	GANAB	Homo sapiens	Neutral alpha-glucosidase AB
-0.962694	-1.70682	-0.92909	-2.96087	-0.0259972	-4.12815	0.113613	-0.647577	0.0198517	-3.18894	T			0	0.0145298	-0.0746234	-0.0438877	Q7KZI7	MARK2	Homo sapiens	Serine/threonine-protein kinase MARK2
0.382521	-0.035532	-0.386106	-0.110046	-0.0461216	-0.852551	-0.200596	-0.59094	0.00992584	-0.47893	T			0	0.014065	-0.0131079	-0.0425054	P11172	UMPS	Homo sapiens	Uridine 5'-monophosphate synthase
-2.16747	-1.30735	-1.34397	-1.37042	-2.42737	-0.692972	-1.2585	-1.11182	-3.8792	-1.34462	T			0	0.253103	0.652263	0.637711	P82673	MRPS35	Homo sapiens	28S ribosomal protein S35, mitochondrial
0.342319	1.16479	-0.00132084	1.11477	-0.836067	0.271862	0.383232	0.603117	-0.640455	0.26059	T			0	0.0891386	-0.134741	-0.250634	P49770	EIF2B2	Homo sapiens	Translation initiation factor eIF-2B subunit beta
0.65373	0.756992	0.540153	0.664465	1.8597	1.37361	1.85079	1.52348	0.910213	1.36547	T			0	0.812041	0.428312	1.75477	P05455	SSB	Homo sapiens	Lupus La protein
-1.46219	-2.00832	-1.59528	-1.86442	-1.1162	-0.757627	-0.706244	-0.84934	-0.866793	-0.790569	T			0	0.0650096	-0.0244573	-0.186711	P56545	CTBP2	Homo sapiens	C-terminal-binding protein 2
-0.526541	-1.22539	-0.989041	-0.68161	0.198757	-0.0409718	0.0637569	-0.0863495	0.774378	-0.421249	T			0	0.0137483	-0.0150789	-0.0415627	O95400	CD2BP2	Homo sapiens	CD2 antigen cytoplasmic tail-binding protein 2
0.13518	-0.212112	-0.240354	-0.0858955	1.39552	0.335953	1.06105	0.454247	1.21552	0.0838375	T			0	0.309191	0.346305	0.757932	Q9BRX5	GINS3	Homo sapiens	DNA replication complex GINS protein PSF3
1.05048	1.50791	0.761022	1.63277	1.21	1.87887	1.60025	1.30515	0.477646	1.46094	T			0	0.59596	0.481796	1.33251	P62888	RPL30	Homo sapiens	60S ribosomal protein L30
-2.80712	-2.13447	-2.6534	-0.957708	-1.12168	0.521227	0.241135	0.15151	-0.73457	-0.447187	T			0	0.145635	0.223643	0.391927	O95218	ZRANB2	Homo sapiens	Zinc finger Ran-binding domain-containing protein 2
-1.96079	-2.72341	-2.43127	-2.82323	-0.894323	-1.29914	-0.975948	-1.27178	-0.808222	-1.3786	T			0	0.16997	0.0963987	0.449836	O14981	BTAF1	Homo sapiens	TATA-binding protein-associated factor 172
0.90518	0.731882	1.2699	0.620144	0.270264	-0.56004	-0.265375	-0.197487	0.101353	-0.195311	T			0	0.122304	-0.0879021	-0.334845	O75146	HIP1R	Homo sapiens	Huntingtin-interacting protein 1-related protein
-1.59742	-1.28137	-1.52681	-1.35629	-1.51707	-1.74278	-1.48423	-1.57716	-1.08449	-1.63385	T			0	0.318262	-0.149527	-0.776998	P86790|P86791	CCZ1B|CCZ1	Homo sapiens	Vacuolar fusion protein CCZ1 homolog B|Vacuolar fusion protein CCZ1 homolog
0.240313	0.619461	0.393804	0.502918	-0.253508	-0.0654507	0.0711765	-0.365665	-0.755983	-0.320234	T			0	1.11893	0.398034	2.37932	Q9BV44	THUMPD3	Homo sapiens	THUMP domain-containing protein 3
0.325583	-0.139702	-0.220042	-0.18148	0.0891151	0.48225	0.870424	0.579744	-0.0401363	-0.00284195	T			0	0.426849	0.301675	0.99921	Q05048	CSTF1	Homo sapiens	Cleavage stimulation factor subunit 1
-0.505875	0.146351	-0.310903	0.271381	-0.52404	0.395369	0.512346	0.67968	0.0324936	0.481796	T			0	0.287358	-0.270098	-0.711638	P00505	GOT2	Homo sapiens	Aspartate aminotransferase, mitochondrial
0.325726	0.517902	-0.101186	0.271151	0.497253	0.249981	0.305605	0.207165	0.667387	-0.084404	T			0	0.140119	0.0875638	0.378577	O00116	AGPS	Homo sapiens	Alkyldihydroxyacetonephosphate synthase, peroxisomal
-0.459167	0.299627	-0.698941	0.194416	-1.06477	-0.303968	-0.340656	-0.194401	-1.06312	-0.244907	T			0	0.063994	-0.0689863	-0.183965	Q63HN8	RNF213	Homo sapiens	E3 ubiquitin-protein ligase RNF213
0.504507	0.791443	0.0174227	0.840134	0.521162	1.27854	1.35768	1.44473	0.229073	1.02296	T			0	0.126393	0.153537	0.344971	P35250	RFC2	Homo sapiens	Replication factor C subunit 2
0.487005	-0.20792	0.76047	0.178137	0.592642	-0.259186	0.16367	-0.25725	0.784203	0.455009	T			0	0.153405	-0.161612	-0.410588	Q9BX68	HINT2	Homo sapiens	Histidine triad nucleotide-binding protein 2, mitochondrial
0.500479	0.520588	0.722631	0.593052	-0.423449	-0.470385	-0.520685	-0.534338	-0.0259094	-0.0330353	T			0	0.735408	-0.273745	-1.60435	Q9Y613	FHOD1	Homo sapiens	FH1/FH2 domain-containing protein 1
-1.419	-2.38119	-2.88774	-2.19095	-0.698864	-1.01052	-0.625731	-0.597786	-0.99897	-1.076	T			0	0.233255	0.112548	0.594049	O60231	DHX16	Homo sapiens	Pre-mRNA-splicing factor ATP-dependent RNA helicase DHX16
1.45019	0.440588	1.67165	0.680304	1.75078	0.341831	0.979235	0.208803	1.96729	0.0325165	T			0	0.144387	0.287746	0.388914	Q8WVJ2	NUDCD2	Homo sapiens	NudC domain-containing protein 2
-1.51363	-1.62804	-1.92185	-1.54255	-0.562263	-0.578875	-0.074892	-0.272114	-0.548037	-0.552673	T			0	0.0988653	0.0522645	0.275741	Q7Z3K3	POGZ	Homo sapiens	Pogo transposable element with ZNF domain
0.898706	0.594437	0.242051	0.845617	0.873299	1.44485	1.42148	1.13508	0.239342	0.99184	T			0	0.613975	0.457788	1.36762	P18621	RPL17	Homo sapiens	60S ribosomal protein L17
-0.510426	-0.143173	-3.08128	-0.695816	-2.70622	-2.99607	-2.02498	-0.499754	-3.27615	-0.930277	T			0	0.481129	-1.00703	-1.10729	P49902	NT5C2	Homo sapiens	Cytosolic purine 5'-nucleotidase
-0.98443	-1.10247	-1.07987	-0.326124	-0.321104	0.338736	0.0614834	-0.0713768	-0.638493	0.199183	T			0	0.249393	0.196601	0.629598	Q9NYF8	BCLAF1	Homo sapiens	Bcl-2-associated transcription factor 1
-0.884493	-0.276979	-1.15575	-0.0970268	-0.771769	0.883921	0.824856	0.886049	-1.04502	0.691551	T			0	0.056874	0.134808	0.164582	Q8IXH7	NELFCD	Homo sapiens	Negative elongation factor C/D
-0.266836	-0.0233307	-0.126685	-0.163908	-0.344425	-0.204628	-0.210869	0.0673313	-0.507162	-0.250992	T			0	0.0457019	-0.0230331	-0.133675	Q8WUM0	NUP133	Homo sapiens	Nuclear pore complex protein Nup133
-2.00933	-1.68918	-1.00025	-1.82482	-2.2775	-3.8721	-2.62618	-4.00687	-1.92715	-1.6451	T			0	0.169661	-0.398887	-0.449108	A6NKD9	CCDC85C	Homo sapiens	Coiled-coil domain-containing protein 85C
-1.18654	-1.32923	-1.00815	-1.05821	-1.05254	-1.39141	-1.66036	-1.83829	-1.28835	-1.85539	T			0	0.498842	0.292573	1.14227	P78318	IGBP1	Homo sapiens	Immunoglobulin-binding protein 1
-3.48585	-4.28824	-4.64353	-4.36749	-2.83838	-2.24111	-2.52405	-2.49137	-3.73551	-2.37813	T			0	0.288286	0.33382	0.713619	Q92688	ANP32B	Homo sapiens	Acidic leucine-rich nuclear phosphoprotein 32 family member B
-0.377119	-0.0690002	-0.491088	-0.0306835	0.600391	0.624723	0.686577	0.596746	0.201197	0.0658054	T			0	1.01622	0.349314	2.16512	O60264	SMARCA5	Homo sapiens	SWI/SNF-related matrix-associated actin-dependent regulator of chromatin subfamily A member 5
-0.193256	-0.00218391	0.154101	-0.60664	-1.63081	-1.82969	-1.60529	-0.399086	-1.62598	-0.884794	T			0	0.923125	-0.718641	-1.97587	Q460N5	PARP14	Homo sapiens	Poly [ADP-ribose] polymerase 14
0.0377789	0.749622	0.136186	0.616957	0.472624	1.10751	0.747435	1.17683	0.181749	0.346294	T			0	0.226369	0.207565	0.578743	O75663	TIPRL	Homo sapiens	TIP41-like protein
1.14099	0.771381	1.26266	0.442841	0.823046	-0.248665	-0.242147	-0.234339	0.580809	-0.258705	T			0	0.0628577	0.0814896	0.180887	P35658	NUP214	Homo sapiens	Nuclear pore complex protein Nup214
0.101955	2.08322	0.743268	2.02716	-4.55737	1.23278	1.19025	1.23537	-3.79071	1.26657	T			0	0.0374244	-0.281859	-0.110365	P54727	RAD23B	Homo sapiens	UV excision repair protein RAD23 homolog B
0.600842	0.193016	0.279874	0.341137	0.0291977	-0.303368	-0.0589237	-0.43082	0.354729	-0.534069	T			0	0.11243	0.0923557	0.310175	Q9UN37	VPS4A	Homo sapiens	Vacuolar protein sorting-associated protein 4A
-0.239035	0.276323	0.25632	0.387821	-0.0280724	0.967859	0.538975	0.144085	-0.333155	0.25437	T			0	0.622995	0.471154	1.38519	Q16401	PSMD5	Homo sapiens	26S proteasome non-ATPase regulatory subunit 5
0.929144	1.18261	1.4867	1.37483	0.162447	0.0558586	0.30493	0.269722	0.601492	0.191633	T			0	0.549352	-0.179871	-1.24147	Q8WWM7	ATXN2L	Homo sapiens	Ataxin-2-like protein
-0.551786	-0.558052	-0.687394	-0.501709	0.10232	-0.239834	0.108438	0.292976	0.721344	-0.063303	T			0	0.571327	-0.326698	-1.28443	Q86U44	METTL3	Homo sapiens	N6-adenosine-methyltransferase catalytic subunit
-0.101948	-0.304358	0.308785	-0.444098	0.646776	-0.0675144	0.0709286	-0.0140705	0.0291729	0.280788	T			0	0.190612	0.1181	0.497805	Q1KMD3	HNRNPUL2	Homo sapiens	Heterogeneous nuclear ribonucleoprotein U-like protein 2
1.81517	1.81046	1.49493	1.18262	0.736034	0.446268	1.12545	1.28633	0.82913	0.915764	T			0	0.426307	-0.241158	-0.998121	Q3MHD2	LSM12	Homo sapiens	Protein LSM12 homolog
3.21798	3.80637	3.27514	3.49325	3.24054	3.73368	3.5799	3.76149	2.83426	3.50693	T			0	0.18349	0.150479	0.481365	P82650	MRPS22	Homo sapiens	28S ribosomal protein S22, mitochondrial
-2.2537	-1.60306	-2.05601	-0.837246	-1.86262	-0.976484	-1.1057	-0.924383	-1.53861	-1.23847	T			0	0.0877507	-0.0811145	-0.247022	O75306	NDUFS2	Homo sapiens	NADH dehydrogenase [ubiquinone] iron-sulfur protein 2, mitochondrial
-0.110653	1.54493	-0.168744	0.753077	-0.777189	0.283665	0.169918	0.497452	-2.02448	0.394556	T			0	0.109561	0.269623	0.302946	O43747	AP1G1	Homo sapiens	AP-1 complex subunit gamma-1
0.723751	1.03322	0.861489	1.43242	0.764933	1.17685	1.02715	0.829657	0.756834	0.894321	T			0	0.570882	0.162706	1.28356	P51570	GALK1	Homo sapiens	Galactokinase
0.170261	0.130882	0.243415	-0.195034	-0.672882	-1.04202	-0.562132	-0.79932	-1.61092	-1.08601	T			0	0.661271	0.406408	1.45974	Q99567	NUP88	Homo sapiens	Nuclear pore complex protein Nup88
-3.12274	-3.28947	-3.62367	-3.76417	-4.00429	-4.12384	-3.02638	-3.04198	-3.71611	-3.01627	T			0	0.479982	-0.46005	-1.10502	Q13158	FADD	Homo sapiens	FAS-associated death domain protein
-0.110991	-0.500839	-0.881497	-0.887329	0.29089	-0.393972	0.0237255	-0.0514889	-0.0635242	-0.00267601	T			0	0.0212889	0.0127773	0.0638373	Q8WWY3	PRPF31	Homo sapiens	U4/U6 small nuclear ribonucleoprotein Prp31
-0.115017	0.271246	0.214864	0.151979	-0.775734	-0.737804	-1.32644	-1.10789	-0.929041	-1.33833	T			0	0.327469	0.178425	0.796255	Q6AI08	HEATR6	Homo sapiens	HEAT repeat-containing protein 6
-0.648684	-1.52058	-0.361985	-1.08234	0.611013	0.0203838	-0.119476	0.0249939	0.822618	-0.385435	T			0	0.0130682	0.0165812	0.039536	Q9Y618	NCOR2	Homo sapiens	Nuclear receptor corepressor 2
0.896622	0.722065	1.36317	0.741375	-0.381582	-0.554443	-0.459513	-0.570673	-0.201189	-0.664444	T			0	0.0305095	0.0135892	0.090608	Q86V48	LUZP1	Homo sapiens	Leucine zipper protein 1
1.52768	0.950214	1.74288	1.01579	1.01366	0.265324	1.11147	-0.0950222	1.04132	0.043766	T			0	0.449791	0.466798	1.04507	O75347	TBCA	Homo sapiens	Tubulin-specific chaperone A
3.12563	2.5626	3.39168	3.22643	2.84681	3.53276	3.0616	2.89027	3.26356	3.15984	T			0	0.063966	0.0424989	0.183889	P09496	CLTA	Homo sapiens	Clathrin light chain A
1.7691	1.0695	1.78013	1.03542	0.959124	0.325333	0.871099	0.843964	0.588205	0.715302	T			0	0.00416976	0.00269508	0.0127408	Q9Y2X7	GIT1	Homo sapiens	ARF GTPase-activating protein GIT1
-1.07981	-1.16318	-2.18168	-1.7968	-1.05232	-1.42064	-1.03858	-0.55619	-1.15107	-1.24136	T			0	0.30756	-0.187641	-0.754494	P56282	POLE2	Homo sapiens	DNA polymerase epsilon subunit 2
-1.07039	-2.59731	-2.14625	-2.7257	-1.48553	-1.79643	-1.23034	-1.36327	-2.8088	-1.79983	T			0	0.458123	0.486539	1.06166	Q9UQR1	ZNF148	Homo sapiens	Zinc finger protein 148
-0.576366	-0.779331	-0.572421	-0.587189	-1.6277	-0.0812397	-1.90346	-0.809599	-2.72568	-4.00702	T			0	0.529989	1.30997	1.20352	P51617	IRAK1	Homo sapiens	Interleukin-1 receptor-associated kinase 1
-3.78	-3.00506	-3.85455	-3.18598	-3.51938	-3.63822	-4.23535	-4.28681	-3.49429	-4.02011	T			0	0.158804	0.136085	0.423456	Q96JB2	COG3	Homo sapiens	Conserved oligomeric Golgi complex subunit 3
1.22866	0.89987	1.06296	0.990826	1.18288	1.19559	1.29263	1.18291	1.51964	0.910799	T			0	0.0363292	0.0192483	0.107254	Q969G3	SMARCE1	Homo sapiens	SWI/SNF-related matrix-associated actin-dependent regulator of chromatin subfamily E member 1
0.872122	0.91592	0.700952	0.469048	0.976313	1.11133	1.28029	1.12994	1.51001	0.791359	T			0	0.0315902	-0.0211258	-0.0937133	Q9Y5Q8	GTF3C5	Homo sapiens	General transcription factor 3C polypeptide 5
-2.47205	-2.95647	-3.65279	-3.54203	-1.04441	-1.49152	-1.4952	-1.56849	-1.29257	-2.5018	T			0	0.489075	0.443909	1.123	Q9Y6I4	USP3	Homo sapiens	Ubiquitin carboxyl-terminal hydrolase 3
1.67583	0.0172729	2.06275	-0.543711	1.2144	-0.0191994	-0.364717	0.290304	2.00767	-0.223959	T			0	0.191939	-0.414511	-0.500857	P06899	HIST1H2BJ	Homo sapiens	Histone H2B type 1-J
2.55596	3.16231	2.41044	3.96549	2.95879	4.60244	4.13105	3.37479	2.03096	3.95321	T			0	0.445542	0.777775	1.0366	Q5QNW6	HIST2H2BF	Homo sapiens	Histone H2B type 2-F
3.19525	3.37991	2.79916	3.26307	1.93379	2.85222	2.95746	2.67862	1.50846	2.71473	T			0	0.212393	0.280558	0.547409	Q06210	GFPT1	Homo sapiens	Glutamine--fructose-6-phosphate aminotransferase [isomerizing] 1
-1.58151	-2.20046	-1.71569	-2.1061	-1.36339	-1.53847	-1.74964	-1.96714	-0.872286	-2.15634	T			0	0.0990353	0.114755	0.276176	Q9BXR0	QTRT1	Homo sapiens	Queuine tRNA-ribosyltransferase catalytic subunit 1
-0.483389	-0.773262	-0.723462	-0.599567	-0.780447	-0.270538	-0.0213356	-0.300379	-0.672588	-0.359802	T			0	0.1265	0.0868162	0.345235	P31040	SDHA	Homo sapiens	Succinate dehydrogenase [ubiquinone] flavoprotein subunit, mitochondrial
1.94555	1.26621	1.67743	1.40646	1.44458	0.864389	1.22718	0.9492	1.25127	0.790598	T			0	0.348071	0.181695	0.839024	O14737	PDCD5	Homo sapiens	Programmed cell death protein 5
0.663609	0.769917	0.458797	1.32266	0.121595	1.64129	1.44728	0.901464	0.318419	1.81574	T			0	0.0302978	0.0581805	0.0899989	P31949	S100A11	Homo sapiens	Protein S100-A11
1.71311	1.35836	1.39319	1.64885	0.524754	0.300941	0.333717	0.378906	0.692005	0.250813	T			0	0.13431	-0.0541039	-0.364423	Q8N6H7	ARFGAP2	Homo sapiens	ADP-ribosylation factor GTPase-activating protein 2
1.49029	0.352137	1.7088	1.39567	2.21925	2.08071	1.73832	1.68134	1.97927	1.62057	T			0	0.628182	0.252366	1.3953	P47914	RPL29	Homo sapiens	60S ribosomal protein L29
2.11248	2.18929	2.00831	2.06258	2.39672	2.14505	2.33236	1.93673	2.3064	1.6188	T			0	0.726784	0.337401	1.5875	Q9BRA2	TXNDC17	Homo sapiens	Thioredoxin domain-containing protein 17
1.34661	2.32389	1.01199	1.771	0.0761795	0.865362	1.10733	1.03452	0.0142345	1.15583	T			0	0.0368423	-0.0519066	-0.108712	Q9Y5X2	SNX8	Homo sapiens	Sorting nexin-8
0.569405	0.178377	0.365628	0.0555496	1.99427	0.921337	0.959791	0.966906	1.91652	0.597969	T			0	0.0885901	0.131334	0.249208	Q9GZU8	FAM192A	Homo sapiens	PSME3-interacting protein
-0.697664	-0.376835	-0.929744	-0.749653	-0.11261	-0.692022	-0.233397	-0.165512	-0.901257	-0.561672	T			0	0.287651	0.196804	0.712264	Q9Y5L0	TNPO3	Homo sapiens	Transportin-3
-2.43499	-2.65663	-5.95947	-4.17041	-3.32301	-4.29287	-2.84701	-3.09507	-3.65591	-2.88836	T			0	0.221572	-0.27452	-0.568029	Q96DG6	CMBL	Homo sapiens	Carboxymethylenebutenolidase homolog
0.641268	0.778574	0.30613	0.536268	-0.080267	0.169003	0.791975	0.082386	0.526245	0.0864277	T			0	0.0727431	0.0618839	0.207468	Q14254	FLOT2	Homo sapiens	Flotillin-2
0.944967	0.953932	0.192115	0.908852	0.65626	0.807707	1.04856	0.952841	0.870672	0.880526	T			0	0.211341	-0.0638371	-0.545037	P54886	ALDH18A1	Homo sapiens	Delta-1-pyrroline-5-carboxylate synthase
1.44791	0.932756	1.22602	1.38328	1.68031	1.66595	1.34394	1.38418	1.18139	0.977909	T			0	1.11883	0.382239	2.37912	O75947	ATP5PD	Homo sapiens	ATP synthase subunit d, mitochondrial
1.79807	1.51142	0.363774	1.42374	1.76429	2.18417	2.18466	1.88535	1.46091	1.48709	T			0	1.03746	0.433254	2.20892	P18124	RPL7	Homo sapiens	60S ribosomal protein L7
1.34731	1.80565	1.33229	1.54539	1.21761	0.828485	1.10935	1.42875	1.00634	1.1195	T			0	0.317875	-0.133049	-0.776184	O43264	ZW10	Homo sapiens	Centromere/kinetochore protein zw10 homolog
1.0544	1.6843	0.87453	1.83044	0.286188	1.12733	0.859705	1.60011	-0.117363	1.38841	T			0	0.122385	-0.199313	-0.335046	P28074	PSMB5	Homo sapiens	Proteasome subunit beta type-5
-0.00344849	0.532148	-0.994887	0.222843	0.330553	1.06886	1.37808	1.12236	-0.000301361	0.427666	T			0	0.38125	0.409255	0.907072	Q9HAV4	XPO5	Homo sapiens	Exportin-5
-0.815304	-0.985491	-0.849816	-1.03706	-0.426678	-0.876934	0.148268	-0.29755	-0.277597	-0.556732	T			0	0.00829563	-0.0078214	-0.0252302	P17535	JUND	Homo sapiens	Transcription factor jun-D
-0.466335	1.03286	-0.30074	0.843969	-0.726204	-0.050848	0.342974	0.26535	-0.684055	0.133051	T			0	0.0390031	-0.0494747	-0.114839	Q9BXJ9	NAA15	Homo sapiens	N-alpha-acetyltransferase 15, NatA auxiliary subunit
0.817553	1.54235	0.900958	1.02468	-0.0907726	0.347601	0.221876	0.394852	0.821947	0.527124	T			0	1.09289	-0.42174	-2.32443	P36915	GNL1	Homo sapiens	Guanine nucleotide-binding protein-like 1
-0.383568	-0.263847	-0.344117	-0.672949	0.459297	0.38656	0.641237	0.880259	-0.671658	0.458891	T			0	0.227797	0.273201	0.581924	Q9NU22	MDN1	Homo sapiens	Midasin
-0.769468	-1.55707	-1.33743	-1.04768	-0.548082	-0.182203	-0.18807	-0.0957432	-1.48122	-0.490511	T			0	0.373781	0.383041	0.891835	O00567	NOP56	Homo sapiens	Nucleolar protein 56
-0.955652	-0.15472	-0.962626	-0.526379	-3.40986	-1.34625	-0.81432	-0.843891	-3.57515	-0.509356	T			0	0.0591596	-0.214008	-0.17083	P48147	PREP	Homo sapiens	Prolyl endopeptidase
-0.176683	0.452921	0.212245	0.307405	0.67663	0.451618	1.05802	0.530519	0.104456	0.35524	T			0	0.85849	0.398685	1.84669	O00273	DFFA	Homo sapiens	DNA fragmentation factor subunit alpha
0.279539	0.419872	0.123088	0.125858	-0.631437	0.383858	0.330849	0.824877	-0.128496	0.158133	T			0	0.2323	-0.257081	-0.591931	Q8NFH4	NUP37	Homo sapiens	Nucleoporin Nup37
-0.373837	-0.745089	-0.323867	-0.45113	-0.746559	-0.232458	-0.355589	-0.556252	-0.809708	-0.098896	T			0	0.0578988	0.0434163	0.167386	Q16698	DECR1	Homo sapiens	2,4-dienoyl-CoA reductase, mitochondrial
-1.43773	-0.326628	-3.82364	-1.0168	-2.94174	-1.69623	-1.72995	-1.74212	-2.07605	-1.82817	T			0	0.222606	-0.240523	-0.570343	Q9GZT4	SRR	Homo sapiens	Serine racemase
2.74901	2.6467	2.32194	2.27011	1.92627	1.10356	1.62175	1.86279	1.58768	1.60508	T			0	0.202849	-0.134653	-0.525795	P51114	FXR1	Homo sapiens	Fragile X mental retardation syndrome-related protein 1
-0.109695	1.0792	-0.522355	0.647438	-0.451969	0.0984249	0.39333	0.66449	-0.139664	0.513193	T			0	0.403264	-0.332745	-0.951734	P49643	PRIM2	Homo sapiens	DNA primase large subunit
1.47178	2.02193	1.4073	1.7088	1.10306	1.6361	1.5724	1.99661	0.606752	1.53017	T			0	0.0459545	0.0593446	0.134381	Q15008	PSMD6	Homo sapiens	26S proteasome non-ATPase regulatory subunit 6
0.25699	-0.890007	-0.326697	-0.847666	-0.441511	-0.35812	-0.00979614	-0.0541325	-0.928473	-0.305367	T			0	0.212229	0.159515	0.54704	O76021	RSL1D1	Homo sapiens	Ribosomal L1 domain-containing protein 1
4.15711	3.26809	3.98801	3.43098	4.99015	4.52085	4.52993	4.07546	4.50549	4.23531	T			0	0.958547	0.408226	2.0474	Q6PJT7	ZC3H14	Homo sapiens	Zinc finger CCCH domain-containing protein 14
0.535463	0.360754	0.446431	0.216684	0.280224	0.24935	-0.168455	0.445717	0.418886	-0.23226	T			0	0.125009	-0.0904083	-0.34155	Q06124	PTPN11	Homo sapiens	Tyrosine-protein phosphatase non-receptor type 11
-1.27092	-1.18568	-2.01024	-1.28051	-0.856888	-0.766758	-0.697197	-0.805279	-0.796728	-0.978621	T			0	0.50389	0.0865949	1.15222	Q7L775	EPM2AIP1	Homo sapiens	EPM2A-interacting protein 1
2.78849	2.33433	2.86224	2.54102	1.68482	1.56283	1.29222	1.28225	1.65726	1.75838	T			0	0.102041	-0.0526746	-0.28386	Q8WX93	PALLD	Homo sapiens	Palladin
0.437054	0.722742	-0.230617	0.462845	0.124273	0.512812	0.32905	0.344982	0.00242996	0.0677643	T			0	0.525657	0.183653	1.19502	Q96EE3	SEH1L	Homo sapiens	Nucleoporin SEH1
-1.20299	1.02743	-0.819411	0.439404	-0.909946	0.734053	0.596657	1.00753	-0.531933	1.24146	T			0	0.219823	-0.4321	-0.564113	Q9Y6A4	CFAP20	Homo sapiens	Cilia- and flagella-associated protein 20
-0.250101	0.336414	0.655845	0.353907	0.925016	0.498722	0.30159	0.579565	0.431837	0.618231	T			0	0.0572713	0.0318985	0.16567	P51571	SSR4	Homo sapiens	Translocon-associated protein subunit delta
-0.0345917	0.443491	0.0477514	0.561649	0.409576	0.0618744	0.560543	0.815735	0.79752	0.382326	T			0	0.718071	-0.321196	-1.57048	P57740	NUP107	Homo sapiens	Nuclear pore complex protein Nup107
1.59208	0.790545	1.89461	0.738625	-0.148354	0.351261	0.277485	0.538733	-0.0234051	-0.188425	T			0	0.0661432	0.0511634	0.18977	Q9NVD7	PARVA	Homo sapiens	Alpha-parvin
0.340431	-0.180241	-0.578414	-0.10231	-3.24611	-0.810547	-1.24831	-0.993021	-3.40605	-0.973616	T			0	0.00672458	0.0225754	0.020488	Q9H3P7	ACBD3	Homo sapiens	Golgi resident protein GCP60
2.51668	2.57198	3.23611	2.83644	1.79731	2.30665	1.89408	2.04417	2.51777	2.41734	T			0	0.702128	-0.327079	-1.53937	Q9UKS6	PACSIN3	Homo sapiens	Protein kinase C and casein kinase substrate in neurons protein 3
0.936157	0.544119	0.808845	0.642738	0.915718	-0.0507603	0.259054	0.183947	0.579796	0.0215282	T			0	0.125405	0.112914	0.342529	Q9Y5X3	SNX5	Homo sapiens	Sorting nexin-5
-1.92605	-1.63918	-2.74302	-2.02901	-0.888519	-1.09429	-0.468845	-0.97496	-1.08197	-1.81072	T			0	0.66758	0.472003	1.47203	Q9H814	PHAX	Homo sapiens	Phosphorylated adapter RNA export protein
3.70797	3.47178	3.34177	3.52475	3.37428	3.6048	3.58688	3.72148	3.17846	3.63475	T			0	0.0188431	0.0104224	0.0566512	Q12931	TRAP1	Homo sapiens	Heat shock protein 75 kDa, mitochondrial
2.93702	3.81155	2.7659	4.04908	2.46813	3.50251	3.29802	3.20203	3.10176	3.4764	T			0	0.195148	-0.170511	-0.508217	Q8NC51	SERBP1	Homo sapiens	Plasminogen activator inhibitor 1 RNA-binding protein
2.19403	2.26884	1.29588	1.99911	1.10419	1.22819	1.10112	1.08636	0.946575	0.962606	T			0	1.12829	0.145986	2.39918	Q9Y295	DRG1	Homo sapiens	Developmentally-regulated GTP-binding protein 1
1.08229	1.80914	1.59369	1.43791	0.751301	0.864784	1.2085	1.05301	1.43086	1.01764	T			0	0.519537	-0.225638	-1.183	P17858	PFKL	Homo sapiens	ATP-dependent 6-phosphofructokinase, liver type
-2.09	-1.65334	-2.54943	-2.00209	-1.59948	-0.989599	-0.974813	-0.970095	-1.99027	-1.15648	T			0	0.187803	0.184318	0.491336	Q96RE7	NACC1	Homo sapiens	Nucleus accumbens-associated protein 1
-1.25629	-0.665585	-0.671557	-0.853203	-1.03564	-0.42539	-0.628143	-0.455873	-0.635298	-0.504457	T			0	0.367266	-0.164516	-0.878507	Q5RKV6	EXOSC6	Homo sapiens	Exosome complex component MTR3
-0.95775	-0.456682	-0.600863	-0.0413208	-1.14887	-1.17408	-1.57299	-0.818604	-3.79939	-1.36901	T			0	0.306722	0.697022	0.752726	Q9Y6K9	IKBKG	Homo sapiens	NF-kappa-B essential modulator
-0.279047	-0.55764	-0.118825	-0.772474	-1.0144	-3.22928	-0.582848	-0.11261	-1.86205	-0.874332	T			0	0.274512	-0.659181	-0.684113	Q92974	ARHGEF2	Homo sapiens	Rho guanine nucleotide exchange factor 2
0.647263	0.422495	-0.128013	0.758169	0.246653	-0.3871	-0.194252	0.655912	0.123232	-0.0842762	T			0	0.520919	-0.343189	-1.18572	Q00534	CDK6	Homo sapiens	Cyclin-dependent kinase 6
1.39906	2.0865	1.47477	2.07297	1.84087	1.75143	1.85043	1.85917	1.8577	1.78279	T			0	0.178599	-0.0189756	-0.47001	Q9UBB4	ATXN10	Homo sapiens	Ataxin-10
-0.552025	-0.82448	-0.660232	-0.565308	-0.454174	-0.68981	-0.62266	-0.782768	-0.833717	-0.639978	T			0	0.832373	0.163273	1.79492	P04040	CAT	Homo sapiens	Catalase
1.06341	1.48012	0.86657	1.25101	0.986713	1.04647	0.748672	0.801304	0.364904	0.874464	T			0	0.604069	0.247061	1.34831	P07947	YES1	Homo sapiens	Tyrosine-protein kinase Yes
1.27683	2.63071	1.60557	2.55066	1.95981	2.65688	2.69392	2.59313	1.16101	2.06501	T			0	0.443481	0.49715	1.03249	P13489	RNH1	Homo sapiens	Ribonuclease inhibitor
2.41886	2.44078	0.853921	2.34013	1.55923	2.19922	2.49306	2.44571	1.41267	2.22894	T			0	0.0446993	0.0547333	0.130871	P62854	RPS26	Homo sapiens	40S ribosomal protein S26
-2.99978	-2.33981	-5.30791	-1.18986	-2.04201	-1.90713	-1.99234	-1.10794	-3.51195	0.182419	T			0	0.175516	-0.501338	-0.462822	P42357	HAL	Homo sapiens	Histidine ammonia-lyase
1.9826	0.218349	1.17848	0.464056	2.70667	1.28197	0.996582	1.12087	2.39326	2.00685	T			0	0.0985938	-0.178589	-0.275044	Q15287	RNPS1	Homo sapiens	RNA-binding protein with serine-rich domain 1
2.02928	2.18216	2.55295	2.03703	1.92354	1.76396	1.70113	1.82658	1.15371	1.2925	T			0	0.7973	0.371947	1.72573	Q08209	PPP3CA	Homo sapiens	Serine/threonine-protein phosphatase 2B catalytic subunit alpha isoform
-0.142855	0.315302	-0.188674	0.380249	-0.631599	-0.774349	-0.336233	-1.08566	-0.661406	-0.506256	T			0	0.324005	0.170381	0.789019	O94966	USP19	Homo sapiens	Ubiquitin carboxyl-terminal hydrolase 19
-0.94235	0.396063	-0.592559	0.622408	-0.429022	0.859032	-0.373972	-0.15217	-1.18172	-3.83452	T			0	0.672939	1.74148	1.48247	Q9UBI6	GNG12	Homo sapiens	Guanine nucleotide-binding protein G(I)/G(S)/G(O) subunit gamma-12
-1.22408	-1.18152	-3.68472	-1.27737	-1.55441	-0.818619	-0.925354	-1.63193	-1.31746	-0.55612	T			0	0.0608907	0.0690428	0.175546	Q9BYD1	MRPL13	Homo sapiens	39S ribosomal protein L13, mitochondrial
-0.0233784	-1.12256	-0.653871	-0.874039	-0.0860825	-0.235035	-0.0947514	-0.449627	0.734058	-0.506895	T			0	0.0545767	-0.0644684	-0.158277	O75475	PSIP1	Homo sapiens	PC4 and SFRS1-interacting protein
-1.34772	0.122005	-1.25353	-0.528646	-3.27595	-0.755877	-1.20031	-0.916512	-4.20947	-0.477024	T			0	0.0294749	0.123623	0.0876288	A6NHL2	TUBAL3	Homo sapiens	Tubulin alpha chain-like 3
-1.01835	-0.0972977	-1.29817	-0.208471	-1.05474	0.0972195	-0.164124	-0.185263	-0.699539	-0.39567	T			0	0.0478204	0.0529435	0.139584	Q92552	MRPS27	Homo sapiens	28S ribosomal protein S27, mitochondrial
-1.02258	-1.91838	-1.47634	-1.52889	0.106091	-0.264654	0.0437469	-0.247433	-0.0536709	-0.844923	T			0	0.579666	0.343737	1.30072	Q06587	RING1	Homo sapiens	E3 ubiquitin-protein ligase RING1
1.6923	1.72793	1.03906	1.70662	0.372356	2.08566	2.05721	1.96306	0.0208797	1.38792	T			0	0.179362	0.381121	0.471785	P46778	RPL21	Homo sapiens	60S ribosomal protein L21
1.40118	0.155878	-1.60931	0.578766	-4.15099	-4.67914	-0.847603	0.997828	-3.51126	0.643593	T			0	0.622729	-2.60263	-1.38467	P82932	MRPS6	Homo sapiens	28S ribosomal protein S6, mitochondrial
-2.01623	-1.96344	-2.48196	-1.79194	-1.26232	-0.59362	-0.619419	-1.11215	-0.716869	-1.22942	T			0	0.293602	0.19436	0.724939	Q16666	IFI16	Homo sapiens	Gamma-interferon-inducible protein 16
-0.377302	0.0702133	-1.51576	0.149376	0.338781	0.941002	1.2382	0.769352	-0.326786	0.311859	T			0	0.6416	0.587851	1.42143	P11387	TOP1	Homo sapiens	DNA topoisomerase 1
0.601027	1.05294	1.12923	1.35523	1.616	0.953934	1.03278	0.888525	1.48379	0.746187	T			0	0.202363	0.161405	0.52469	O00170	AIP	Homo sapiens	AH receptor-interacting protein
0.809946	1.12191	0.35555	0.991968	-0.180586	-0.00193977	-0.056694	0.20344	0.145327	-0.0105362	T			0	1.09161	-0.192483	-2.32174	Q05193	DNM1	Homo sapiens	Dynamin-1
-0.460127	-1.10511	-0.866675	-0.862907	0.188662	-0.0497875	0.439665	0.130938	0.300896	-0.538124	T			0	0.319914	0.228277	0.780459	P35251	RFC1	Homo sapiens	Replication factor C subunit 1
0.578072	-0.663532	0.296874	-0.211548	-0.697506	-0.905476	-1.1838	-1.19578	-0.254988	-0.896296	T			0	0.179016	-0.146571	-0.47098	Q03001	DST	Homo sapiens	Dystonin
1.15895	0.580532	1.28428	0.871191	-0.360821	0.21258	0.0456944	0.235502	-0.204811	-0.0039196	T			0	0.0709853	-0.0431061	-0.202773	Q13555	CAMK2G	Homo sapiens	Calcium/calmodulin-dependent protein kinase type II subunit gamma
-0.984173	-1.14439	-1.811	-1.22855	-2.94136	-2.47366	-1.67047	-1.8047	-2.28837	-2.01011	T			0	0.341495	-0.327436	-0.825418	Q13557	CAMK2D	Homo sapiens	Calcium/calmodulin-dependent protein kinase type II subunit delta
-0.979795	-0.177805	-1.28867	0.390316	-0.184332	-0.00829697	-0.59848	-0.443169	-0.257713	-0.444092	T			0	0.252129	0.117955	0.635583	P83111	LACTB	Homo sapiens	Serine beta-lactamase-like protein LACTB, mitochondrial
1.12005	1.11475	1.19518	1.18501	0.89329	0.781561	1.15578	1.38103	1.11612	1.10283	T			0	0.830228	-0.256447	-1.79068	P30085	CMPK1	Homo sapiens	UMP-CMP kinase
1.01517	1.15508	-0.0982294	1.05996	0.734167	1.07137	1.79502	1.42581	0.64994	0.897873	T			0	0.208712	0.208981	0.539095	O75964	ATP5MG	Homo sapiens	ATP synthase subunit g, mitochondrial
0.781841	0.709612	0.623263	0.857527	0.0960636	0.193209	0.154476	-0.186312	0.243406	-0.101158	T			0	0.533364	0.162604	1.21014	Q8N1G4	LRRC47	Homo sapiens	Leucine-rich repeat-containing protein 47
0.111286	0.536352	-0.820539	0.090477	-4.29121	-0.331747	-0.918453	-0.224661	-3.449	-3.65356	T			0	0.131943	0.595271	0.358627	Q96K76	USP47	Homo sapiens	Ubiquitin carboxyl-terminal hydrolase 47
0.116894	-0.15093	-0.580558	-0.332268	0.351391	0.0766621	0.275808	0.690149	0.416393	0.35861	T			0	0.903592	-0.253764	-1.93666	Q2TAY7	SMU1	Homo sapiens	WD40 repeat-containing protein SMU1
1.53165	1.635	1.38368	1.62799	0.619219	1.10946	1.13761	1.17536	0.229671	1.03371	T			0	0.157424	0.142514	0.420175	P19367	HK1	Homo sapiens	Hexokinase-1
4.95428	4.88264	5.22165	5.11907	4.02653	3.94643	3.45934	3.46165	4.23653	3.70633	T			0	0.0105572	0.00926654	0.0320278	P16949	STMN1	Homo sapiens	Stathmin
-2.98349	-3.201	-2.97659	-3.17892	-1.70691	-2.57191	-2.95808	-2.42815	-1.84669	-2.43725	T			0	0.156595	-0.174938	-0.4182	Q92733	PRCC	Homo sapiens	Proline-rich protein PRCC
-1.73453	-2.42986	-1.17416	-1.56376	-0.381033	-1.19812	0.170979	-0.12504	-1.31584	-0.980019	T			0	0.25125	0.337575	0.633663	P63272	SUPT4H1	Homo sapiens	Transcription elongation factor SPT4
-1.04282	0.559193	-0.479589	0.152191	-1.34759	0.040453	-0.0612183	0.166924	-2.19732	0.294477	T			0	0.0452576	0.122522	0.132433	P46109	CRKL	Homo sapiens	Crk-like protein
-0.578922	-0.264801	-0.454633	-0.856089	-0.941656	-0.81778	-1.01873	-0.676533	-1.46318	-0.535366	T			0	0.0396533	-0.0343628	-0.116678	P49247	RPIA	Homo sapiens	Ribose-5-phosphate isomerase
-0.192099	-0.78302	-4.07062	-0.578844	-0.356697	-0.451813	-0.742628	-0.220184	-0.552074	0.775291	T			0	0.552289	-0.518057	-1.24722	Q5T653	MRPL2	Homo sapiens	39S ribosomal protein L2, mitochondrial
-1.92351	-1.43168	-2.12478	-1.61899	-0.628244	-0.702223	-0.580826	-0.757311	-0.733963	-1.42749	T			0	0.661093	0.335825	1.45939	Q5TBB1	RNASEH2B	Homo sapiens	Ribonuclease H2 subunit B
0.0307465	0.0496521	-0.416286	0.500851	0.554548	1.31852	1.42252	1.32217	0.581608	0.760632	T			0	0.234099	0.210393	0.59592	O43252	PAPSS1	Homo sapiens	Bifunctional 3'-phosphoadenosine 5'-phosphosulfate synthase 1
0.963921	0.79302	0.285893	0.900351	1.0582	1.01095	0.769136	0.900953	0.482964	0.715103	T			0	0.752583	0.246423	1.63795	P00367	GLUD1	Homo sapiens	Glutamate dehydrogenase 1, mitochondrial
0.497097	0.682301	0.128217	0.793953	-0.568558	0.0534821	-0.0229111	-0.173929	0.24728	-0.348551	T			0	0.121137	-0.0875956	-0.331948	Q8NE71	ABCF1	Homo sapiens	ATP-binding cassette sub-family F member 1
0.733633	0.245605	-0.519336	0.238552	-0.357136	-0.559322	-0.214077	-0.201887	-1.63273	-0.404348	T			0	0.332387	0.369478	0.806504	Q9NUQ8	ABCF3	Homo sapiens	ATP-binding cassette sub-family F member 3
-1.12601	-1.59251	-1.92266	-1.85405	-0.983704	-1.00415	-0.659874	-0.887981	-0.648785	-1.29877	T			0	0.102248	0.062603	0.284389	Q13769	THOC5	Homo sapiens	THO complex subunit 5 homolog
-0.795132	0.655413	-1.33459	0.320442	-1.02277	-0.63723	-0.423325	0.470661	-1.89156	-0.356791	T			0	0.0489422	-0.101877	-0.142703	Q13618	CUL3	Homo sapiens	Cullin-3
0.671041	0.630775	1.17722	0.738735	-1.07357	-0.159904	-0.379713	-0.111431	-0.417707	0.353615	T			0	0.604725	-0.479221	-1.34959	Q8N3V7	SYNPO	Homo sapiens	Synaptopodin
0.846739	0.58437	0.318997	0.37491	0.459522	-0.0770283	0.053154	-0.213732	0.66551	0.0264339	T			0	0.0152557	-0.0141881	-0.046044	P42167	TMPO	Homo sapiens	Lamina-associated polypeptide 2, isoforms beta/gamma
-2.20695	-1.92256	-2.61035	-2.16056	-1.30027	-0.845959	-0.966152	-0.596066	-1.3694	-1.09898	T			0	0.0201438	-0.0159791	-0.0604773	Q9Y5Q9	GTF3C3	Homo sapiens	General transcription factor 3C polypeptide 3
-0.64035	-1.92473	-0.628846	-1.89367	0.57069	-1.72692	-1.2198	-1.32767	-0.0757523	-1.11018	T			0	0.0191505	0.0458584	0.0575566	Q14151	SAFB2	Homo sapiens	Scaffold attachment factor B2
0.733957	-0.191799	0.299876	-0.275028	2.02012	0.334988	0.102989	0.036808	1.22632	0.766155	T			0	0.0719229	0.14294	0.205279	Q15424	SAFB	Homo sapiens	Scaffold attachment factor B1
1.1182	1.68234	1.87314	1.28488	0.187006	0.143341	0.840164	0.601292	0.340082	0.404211	T			0	0.0867914	-0.0583579	-0.244521	Q9Y6A5	TACC3	Homo sapiens	Transforming acidic coiled-coil-containing protein 3
-3.96002	-3.84504	-4.14378	-3.76398	-2.61115	-2.36086	-2.10299	-2.64409	-1.74725	-3.02892	T			0	0.101596	0.115084	0.282725	Q8IZ73	RPUSD2	Homo sapiens	RNA pseudouridylate synthase domain-containing protein 2
1.02955	1.12602	0.768905	0.924814	0.987616	0.988361	0.943186	0.980864	0.547207	0.893238	T			0	0.551479	0.165951	1.24563	P50995	ANXA11	Homo sapiens	Annexin A11
-0.804533	-1.35738	-1.68	-0.881248	0.150152	0.0952396	0.343065	0.0452194	0.448652	-0.444672	T			0	0.267154	0.179752	0.668242	Q14320	FAM50A	Homo sapiens	Protein FAM50A
2.30054	2.33389	2.37331	2.26933	2.96655	2.40325	2.66514	2.12971	2.76058	2.24776	T			0	0.51899	0.298962	1.18193	Q9GZT3	SLIRP	Homo sapiens	SRA stem-loop-interacting RNA-binding protein, mitochondrial
-0.0935612	-0.000383377	-0.140002	0.035408	-0.414705	0.522942	-0.0477657	0.13537	-0.476873	-0.288933	T			0	0.28349	0.230302	0.703373	O43592	XPOT	Homo sapiens	Exportin-T
-1.76518	-1.73558	-2.07308	-1.8002	-0.258039	-0.43528	0.0780926	-0.0692997	-0.267361	-0.932587	T			0	0.292857	0.218007	0.723355	Q02241	KIF23	Homo sapiens	Kinesin-like protein KIF23
1.70468	2.28097	1.12558	2.01446	0.759489	1.23061	1.29324	1.2439	0.605303	1.42086	T			0	0.00483706	0.00442378	0.0147686	P19525	EIF2AK2	Homo sapiens	Interferon-induced, double-stranded RNA-activated protein kinase
-1.53529	-0.0659447	-0.668872	0.251606	-1.27777	0.126577	-0.803625	-0.633511	-2.07676	-0.12388	T			0	0.152982	0.293111	0.409575	P28062	PSMB8	Homo sapiens	Proteasome subunit beta type-8
0.984625	0.772276	0.632733	0.742027	-0.39938	0.00913239	0.0906506	0.461805	-1.19881	0.341116	T			0	0.0192227	0.0320988	0.0577689	Q9UBI1	COMMD3	Homo sapiens	COMM domain-containing protein 3
-0.193493	-0.88497	-0.946193	-0.754599	-0.371159	0.00440979	0.354984	-0.134371	0.122608	-0.589611	T			0	0.2657	0.196536	0.665095	Q8WYA6	CTNNBL1	Homo sapiens	Beta-catenin-like protein 1
-2.34787	-3.16459	-3.72493	-2.59008	-1.72075	-1.86265	-1.40618	-1.69347	-0.89521	-2.17882	T			0	0.0647833	-0.0740236	-0.186099	Q96GX5	MASTL	Homo sapiens	Serine/threonine-protein kinase greatwall
0.214663	0.784166	-0.203277	0.602188	0.551132	0.604391	0.313318	0.676594	-0.142002	0.248095	T			0	0.380171	0.228718	0.904874	Q13098	GPS1	Homo sapiens	COP9 signalosome complex subunit 1
-0.709858	-0.369307	-1.00033	-0.217491	-0.514025	-0.106554	0.177057	-0.195442	-0.649969	-0.445583	T			0	0.517027	0.282491	1.17807	Q9UDY4	DNAJB4	Homo sapiens	DnaJ homolog subfamily B member 4
0.539913	2.13706	0.283673	2.22808	1.24518	2.4119	1.95245	2.22894	0.431835	2.82567	T			0	0.0171228	0.0410239	0.0515746	P10599	TXN	Homo sapiens	Thioredoxin
1.30025	1.64048	0.681001	1.44418	-1.13824	1.37535	0.365385	1.33985	0.271357	1.53834	T			0	0.438995	-0.849018	-1.02353	P62306	SNRPF	Homo sapiens	Small nuclear ribonucleoprotein F
0.0102139	0.533522	-0.0742273	0.559118	0.0472775	0.30912	0.385485	0.451708	0.0730209	0.148052	T			0	0.0512225	0.0230338	0.149025	P49642	PRIM1	Homo sapiens	DNA primase small subunit
0.523745	0.391939	1.44418	0.173313	-0.391109	-1.31477	-1.1662	-1.03559	-0.064991	-0.528437	T			0	0.444282	-0.414354	-1.03409	Q99959	PKP2	Homo sapiens	Plakophilin-2
0.44293	0.196556	0.25492	0.342876	0.588161	0.326254	0.466759	0.386421	-0.485071	0.338955	T			0	0.578541	0.38029	1.29852	O43681	ASNA1	Homo sapiens	ATPase ASNA1
-0.854008	-1.7678	-0.736959	-1.25824	-1.03008	-0.711836	-1.05516	-1.37468	-0.409729	-0.945145	T			0	0.0251046	-0.0225073	-0.0749762	O75380	NDUFS6	Homo sapiens	NADH dehydrogenase [ubiquinone] iron-sulfur protein 6, mitochondrial
-0.844128	0.708752	-0.48462	-0.529848	-1.49918	-1.01992	-1.26413	-1.12948	-1.19623	-0.883841	T			0	0.497411	-0.191226	-1.13945	P52630	STAT2	Homo sapiens	Signal transducer and activator of transcription 2
-0.601124	-0.259579	-0.0580263	0.00236511	0.148912	-0.545071	-0.098978	-0.00994873	0.240274	-0.373894	T			0	0.163117	-0.117189	-0.433683	Q9NVS9	PNPO	Homo sapiens	Pyridoxine-5'-phosphate oxidase
0.313574	0.75831	-0.519708	0.673157	-0.964025	1.76406	1.25704	1.26097	-0.590473	0.769199	T			0	0.071794	0.205792	0.204934	P24539	ATP5PB	Homo sapiens	ATP synthase F(0) complex subunit B1, mitochondrial
0.0161285	0.348671	0.293426	-0.0889435	0.609682	-0.0264397	0.257912	0.0646572	0.504219	-0.200148	T			0	0.222933	0.157475	0.571073	Q9Y3B7	MRPL11	Homo sapiens	39S ribosomal protein L11, mitochondrial
-0.919073	-1.20674	-1.58269	-1.52622	-1.11495	-0.272501	0.324051	-0.111513	0.16251	-0.888735	T			0	0.049361	-0.0752195	-0.143866	Q9Y4B6	DCAF1	Homo sapiens	DDB1- and CUL4-associated factor 1
1.51659	0.871801	2.06374	1.17886	0.671299	0.60623	-0.41217	0.226919	0.647039	0.821032	T			0	0.28393	-0.276544	-0.704315	P05556	ITGB1	Homo sapiens	Integrin beta-1
-0.691652	-1.8543	-1.60472	-1.73531	-0.145699	-0.538275	-0.371489	-0.986069	-0.45298	-1.08269	T			0	1.01296	0.488759	2.15843	P35226	BMI1	Homo sapiens	Polycomb complex protein BMI-1
-0.776449	-1.28049	-1.0654	-1.5286	-1.30593	-2.9299	-3.35721	-1.62988	-3.62116	-2.62964	T			0	0.0383296	0.0958831	0.112932	Q8WUX9	CHMP7	Homo sapiens	Charged multivesicular body protein 7
2.66709	2.18259	2.68528	2.83995	1.61393	1.98005	1.69312	1.82025	2.19245	1.93976	T			0	0.640708	-0.221788	-1.41969	Q9H910	JPT2	Homo sapiens	Jupiter microtubule associated homolog 2
-0.361546	-0.458471	-0.307849	-0.832067	-2.01475	-0.85964	-0.88752	-1.46431	-2.11768	-1.85186	T			0	0.584872	0.557311	1.31088	Q9BZV1	UBXN6	Homo sapiens	UBX domain-containing protein 6
1.28713	-1.31268	-3.25558	0.711786	2.01845	-3.77476	-0.197939	-2.67894	1.04477	3.49895	T			0	0.198792	-1.27301	-0.51655	P13646	KRT13	Homo sapiens	Keratin, type I cytoskeletal 13
0.509352	0.754671	0.304572	0.410059	-0.646744	0.61672	-0.630184	-0.157637	-0.557632	-0.763155	T			0	0.235908	0.272739	0.599923	Q9NRL3	STRN4	Homo sapiens	Striatin-4
-0.738424	-0.346729	-0.0599623	0.0915184	0.346817	0.458317	0.67058	0.493689	0.0834064	0.431896	T			0	0.416065	0.155574	0.977544	Q04837	SSBP1	Homo sapiens	Single-stranded DNA-binding protein, mitochondrial
-0.369822	-0.201328	-1.03515	-0.315666	0.204382	0.443075	0.677828	0.489077	0.308689	0.0955601	T			0	0.333975	0.143986	0.809806	P26358	DNMT1	Homo sapiens	DNA (cytosine-5)-methyltransferase 1
3.44221	1.8678	3.32759	3.23907	2.69676	2.22756	2.26586	1.36912	2.20987	2.39729	T			0	0.50567	0.404633	1.15572	P62879	GNB2	Homo sapiens	Guanine nucleotide-binding protein G(I)/G(S)/G(T) subunit beta-2
-0.726034	0.357124	-0.780972	0.301481	-0.289585	0.582563	0.272509	0.246487	-1.6219	-0.0142593	T			0	0.438357	0.651721	1.02225	Q7L5N1	COPS6	Homo sapiens	COP9 signalosome complex subunit 6
-0.632782	-0.123802	-0.7291	-0.00974655	0.0103855	0.279821	0.36825	0.125978	-0.197264	-0.511854	T			0	0.905513	0.413865	1.94051	P61201	COPS2	Homo sapiens	COP9 signalosome complex subunit 2
-2.01489	-1.17132	-2.38987	-1.23202	-0.434439	-0.378241	-0.1777	-0.452805	-1.14022	-0.57563	T			0	0.805243	0.392759	1.74137	Q8NFW8	CMAS	Homo sapiens	N-acylneuraminate cytidylyltransferase
-1.49355	-1.26545	-1.11191	-1.15006	-0.163582	-0.0931396	0.0107956	0.0754013	-0.34754	-0.503448	T			0	0.417198	0.176554	0.979825	Q92466	DDB2	Homo sapiens	DNA damage-binding protein 2
-1.26546	-1.18931	-0.986863	-0.970701	-0.868439	-1.15883	-0.286367	-1.17787	-0.924156	-1.31659	T			0	0.584668	0.368327	1.31048	P27361	MAPK3	Homo sapiens	Mitogen-activated protein kinase 3
-1.35256	-1.14525	-1.66222	-1.59552	-0.935488	-0.267836	0.486231	0.12171	-0.767233	-0.252226	T			0	0.0423247	0.0602188	0.124208	Q92620	DHX38	Homo sapiens	Pre-mRNA-splicing factor ATP-dependent RNA helicase PRP16
0.308449	0.415257	-0.285768	-0.477978	0.200047	-0.910143	-0.290003	-0.0903072	0.343821	-1.28745	T			0	0.00633675	0.0112807	0.0193148	P30049	ATP5F1D	Homo sapiens	ATP synthase subunit delta, mitochondrial
-1.49283	-0.89472	-3.56403	-2.26638	-1.86603	-2.71527	-1.12054	-1.9506	-1.62298	-1.76169	T			0	0.0926617	-0.122187	-0.25977	Q2NL82	TSR1	Homo sapiens	Pre-rRNA-processing protein TSR1 homolog
-0.551714	-0.956343	-0.862395	-0.569134	0.0749855	-0.288492	-0.555779	-0.902435	0.848415	-0.748867	T			0	0.00623952	0.0112006	0.0190205	Q9BRJ6	C7orf50	Homo sapiens	Uncharacterized protein C7orf50
0.774012	0.852146	0.943254	0.459484	0.844931	0.535643	0.849442	1.08437	0.477236	0.75548	T			0	0.0488123	-0.0290235	-0.142342	O43396	TXNL1	Homo sapiens	Thioredoxin-like protein 1
0.152681	-0.143513	0.227136	-0.11562	1.11357	0.454626	0.614225	0.786905	1.05563	0.213329	T			0	0.045346	0.0421861	0.13268	Q5VTR2	RNF20	Homo sapiens	E3 ubiquitin-protein ligase BRE1A
-1.98761	-1.46564	-1.5359	-1.11161	-2.77982	-3.75588	-2.05816	-2.41298	-3.49827	-2.71062	T			0	0.00519446	0.00933615	0.0158534	Q32P44	EML3	Homo sapiens	Echinoderm microtubule-associated protein-like 3
-1.30098	-1.04695	-0.899297	-1.07277	0.0800858	-0.098011	0.515726	0.340643	-0.0543365	-0.310999	T			0	0.264415	0.174164	0.662314	O00267	SUPT5H	Homo sapiens	Transcription elongation factor SPT5
-1.02941	-0.785538	-1.12357	-0.779469	-1.68413	-0.514601	-0.569204	-0.839386	-1.86279	-0.915955	T			0	0.219252	0.283398	0.562834	Q96H79	ZC3HAV1L	Homo sapiens	Zinc finger CCCH-type antiviral protein 1-like
0.0944633	0.596813	-0.597035	0.0731163	0.169931	-0.0759125	0.438709	0.542578	-0.106537	0.027071	T			0	0.0316085	0.0232054	0.0937657	Q9UBW8	COPS7A	Homo sapiens	COP9 signalosome complex subunit 7a
-1.52854	-0.0498943	0.216678	-0.148569	0.235392	-0.154297	-0.0517273	-0.188227	0.684967	-0.168674	T			0	0.116576	-0.0995661	-0.320573	A6NDU8	C5orf51	Homo sapiens	UPF0600 protein C5orf51
-0.32975	1.53325	-0.265866	1.00855	-0.547113	0.92922	1.15684	1.50833	-1.24663	1.28718	T			0	0.0010465	-0.0033137	-0.00320901	P48556	PSMD8	Homo sapiens	26S proteasome non-ATPase regulatory subunit 8
-2.26916	-2.25537	-1.96104	-1.82892	-2.01996	-1.80878	-1.49557	-1.40684	-1.63607	-1.94824	T			0	0.194974	-0.111052	-0.507819	Q06546	GABPA	Homo sapiens	GA-binding protein alpha chain
-2.26605	-1.03935	-1.72813	-0.591042	-1.58782	0.264992	-0.892502	-0.179634	-1.93945	-0.645311	T			0	0.0860556	0.183023	0.242601	Q96B26	EXOSC8	Homo sapiens	Exosome complex component RRP43
0.145924	-0.316954	0.0984297	-0.579889	-0.457842	-1.74587	-1.48337	-1.00228	-0.612064	-1.27946	T			0	0.237582	-0.264424	-0.603624	Q6Y7W6	GIGYF2	Homo sapiens	GRB10-interacting GYF protein 2
0.0412579	-1.16844	-0.717925	-1.26105	0.736465	-0.103302	-3.98778	-1.11759	0.771088	-1.22954	T			0	0.137453	-0.592859	-0.372094	P06454	PTMA	Homo sapiens	Prothymosin alpha
1.92805	2.5164	2.26564	2.69731	1.3135	1.50876	1.57469	1.64871	1.04058	1.81488	T			0	0.0494383	-0.0357418	-0.14408	Q13442	PDAP1	Homo sapiens	28 kDa heat- and acid-stable phosphoprotein
1.9772	2.26801	1.5582	2.38888	2.33826	3.19895	2.95332	2.81106	1.7129	2.71748	T			0	0.406134	0.416358	0.957529	P62241	RPS8	Homo sapiens	40S ribosomal protein S8
0.901472	0.985641	0.742484	1.09267	1.52565	1.86833	1.84093	1.89828	1.401	1.3842	T			0	0.384193	0.183806	0.913065	Q14683	SMC1A	Homo sapiens	Structural maintenance of chromosomes protein 1A
0.801811	0.516323	0.577075	0.579126	1.13962	1.07312	1.29354	1.06227	1.22039	0.711781	T			0	0.447885	0.17061	1.04127	P31153	MAT2A	Homo sapiens	S-adenosylmethionine synthase isoform type-2
-0.263374	0.369617	0.356742	0.683363	-0.469847	-0.121365	-0.356058	-0.251713	0.515457	-0.618513	T			0	0.220275	-0.1975	-0.565126	Q8NCA5	FAM98A	Homo sapiens	Protein FAM98A
-0.542213	-1.25656	0.228351	0.174799	1.06859	1.1781	0.266582	-0.132044	0.776991	0.367355	T			0	0.571516	0.500324	1.2848	P68431|P84243|Q71DI3	HIST1H3A|H3F3A|HIST2H3A	Homo sapiens	Histone H3.1|Histone H3.3|Histone H3.2
-3.71441	-1.96812	-2.96709	-3.56259	-2.5494	-3.34853	-2.61628	-1.71592	-3.64131	-2.56034	T			0	0.118082	-0.198879	-0.324337	Q9UJX3	ANAPC7	Homo sapiens	Anaphase-promoting complex subunit 7
0.514021	0.000383377	0.0331373	-0.496912	1.71516	1.04334	1.32672	0.882849	1.6475	0.523275	T			0	0.375059	0.343867	0.894446	P35269	GTF2F1	Homo sapiens	General transcription factor IIF subunit 1
-0.142033	0.722204	0.0732584	0.760891	-0.149654	0.841761	1.03195	0.48497	-0.295115	0.431131	T			0	0.342484	0.367688	0.827466	Q9UJ70	NAGK	Homo sapiens	N-acetyl-D-glucosamine kinase
-0.865364	-0.546988	-1.62878	0.112064	-1.35915	1.16214	0.82481	0.651955	-1.49441	0.206871	T			0	0.153388	0.421127	0.410548	P40938	RFC3	Homo sapiens	Replication factor C subunit 3
0.780712	0.626434	0.801681	0.926186	0.433456	0.430534	0.467728	0.455782	-0.329065	-0.0216217	T			0	0.829011	0.408875	1.78828	O60763	USO1	Homo sapiens	General vesicular transport factor p115
0.883942	0.98707	0.638417	1.17105	1.02255	1.73831	1.78834	1.85029	1.30157	1.45712	T			0	0.0224479	-0.0199254	-0.0672301	Q9UQE7	SMC3	Homo sapiens	Structural maintenance of chromosomes protein 3
0.574146	0.817345	-0.00396442	0.784292	0.399712	0.421509	0.541147	0.959009	0.383144	0.603928	T			0	0.488606	-0.194571	-1.12207	Q16222	UAP1	Homo sapiens	UDP-N-acetylhexosamine pyrophosphorylase
-3.06891	-2.77825	-2.17178	-2.27596	-0.671663	-1.08816	-1.24488	-1.15126	-0.514996	-2.09549	T			0	0.19813	0.252345	0.515039	P41236|Q6NXS1	PPP1R2|PPP1R2B	Homo sapiens	Protein phosphatase inhibitor 2|Protein phosphatase inhibitor 2 family member B
1.01494	0.830708	1.55101	2.03689	0.952501	1.83476	1.10505	1.26806	0.758982	2.22031	T			0	0.0824713	-0.11835	-0.233213	P02768	ALB	Homo sapiens	Serum albumin
-1.04766	0.364178	-0.0921392	0.341848	-3.50919	-1.11568	-0.836525	-0.437176	-1.72297	-0.316566	T			0	0.445308	-0.994894	-1.03613	O00471	EXOC5	Homo sapiens	Exocyst complex component 5
2.17343	1.29208	2.40087	1.93521	2.74148	2.46778	1.68432	1.70617	1.9351	2.59801	T			0	0.202981	0.2181	0.526094	Q07955	SRSF1	Homo sapiens	Serine/arginine-rich splicing factor 1
0.233244	0.108208	0.302058	0.0993538	-0.938128	-0.618544	-0.464014	-0.487633	-0.260014	-0.424871	T			0	0.845711	-0.282722	-1.82133	Q9H269	VPS16	Homo sapiens	Vacuolar protein sorting-associated protein 16 homolog
-7.27245	-2.36452	-3.74717	-2.95188	-4.14737	-2.88349	-2.83235	-2.16674	-3.8928	-2.42246	T			0	0.267307	-0.460401	-0.668573	Q7Z2W9	MRPL21	Homo sapiens	39S ribosomal protein L21, mitochondrial
1.30859	1.33472	2.24473	1.04283	0.980505	0.710659	0.178225	0.482569	0.710779	-0.0880871	T			0	0.310702	0.254709	0.761113	Q7Z2W4	ZC3HAV1	Homo sapiens	Zinc finger CCCH-type antiviral protein 1
1.305	2.71768	1.5547	2.39965	0.633965	1.13178	1.14269	1.25405	0.213207	1.38385	T			0	0.0155708	0.0191065	0.046979	Q07866	KLC1	Homo sapiens	Kinesin light chain 1
1.28513	1.31833	1.07069	1.26407	0.316793	0.833563	0.829443	0.824751	0.301975	0.543926	T			0	0.170381	0.103049	0.450799	Q13131	PRKAA1	Homo sapiens	5'-AMP-activated protein kinase catalytic subunit alpha-1
1.95902	2.16131	1.77568	2.10625	1.17871	1.93822	2.77941	2.10799	1.75204	1.73085	T			0	0.0747905	0.101817	0.212919	O75955	FLOT1	Homo sapiens	Flotillin-1
-0.193859	0.475357	-0.52419	0.29154	-2.29713	-0.551502	-0.0754013	-0.270153	-1.35325	-0.323856	T			0	0.160468	-0.325591	-0.427408	P08754	GNAI3	Homo sapiens	Guanine nucleotide-binding protein G(k) subunit alpha
-1.92445	-0.560144	-1.27194	0.00328255	-1.81474	-0.53545	-0.735979	-1.49886	-2.27875	-1.29777	T			0	0.596386	0.663066	1.33333	Q8TEA8	DTD1	Homo sapiens	D-aminoacyl-tRNA deacylase 1
0.804628	0.951447	1.10707	1.16147	-0.0961189	-0.944889	-0.594513	-1.21559	-0.601402	0.449406	T			0	0.0566233	-0.0893122	-0.163895	Q93052	LPP	Homo sapiens	Lipoma-preferred partner
-2.28403	-2.62378	-2.39282	-2.01653	-1.49851	-0.489218	-0.835169	-1.18674	-1.47293	-2.17016	T			0	0.737527	0.668975	1.60849	Q00613	HSF1	Homo sapiens	Heat shock factor protein 1
1.41379	1.93081	2.58816	1.9408	3.36753	2.56509	3.17829	2.04788	2.65529	2.3821	T			0	1.06063	0.675219	2.25699	P05386	RPLP1	Homo sapiens	60S acidic ribosomal protein P1
0.984531	0.857481	0.931016	0.542555	0.82295	-0.0491848	0.255909	0.399048	0.982258	0.739059	T			0	0.521303	-0.363564	-1.18647	Q8NFH3	NUP43	Homo sapiens	Nucleoporin Nup43
1.38224	1.64187	0.392413	1.55341	0.0232067	0.552536	0.539049	0.615887	-0.206032	0.75836	T			0	0.0170163	-0.0178076	-0.0512597	P08240	SRPRA	Homo sapiens	Signal recognition particle receptor subunit alpha
0.850506	0.916122	1.16277	1.08402	0.751436	0.240973	0.659672	0.380558	0.666958	0.616356	T			0	0.0071625	-0.00393041	-0.0218115	O00264	PGRMC1	Homo sapiens	Membrane-associated progesterone receptor component 1
-0.336479	-0.308344	-0.558629	-0.638142	-0.556042	-0.296915	0.603081	0.407097	0.840422	0.0286026	T			0	0.530425	-0.508666	-1.20438	Q14527	HLTF	Homo sapiens	Helicase-like transcription factor
-1.50395	-1.43033	-1.72603	-1.39768	-1.45383	-1.79577	-1.50428	-1.68175	-1.37108	-1.28368	T			0	0.36004	-0.139123	-0.863682	Q96JH7	VCPIP1	Homo sapiens	Deubiquitinating protein VCIP135
2.44845	2.54948	2.4992	2.86042	2.03173	2.1026	2.05999	2.50137	1.82265	2.44619	T			0	0.367093	-0.191964	-0.878153	P60900	PSMA6	Homo sapiens	Proteasome subunit alpha type-6
-2.37928	-4.46653	-3.02882	-2.1263	-3.8973	-1.34112	-1.48029	-1.47687	-3.41797	-1.9104	T			0	0.00933469	0.0288448	0.0283575	Q13405	MRPL49	Homo sapiens	39S ribosomal protein L49, mitochondrial
-0.253941	0.316212	0.121844	0.162579	1.27282	0.893681	0.817591	0.838196	1.42636	0.457067	T			0	0.0996064	0.0874914	0.277639	O60216	RAD21	Homo sapiens	Double-strand-break repair protein rad21 homolog
-0.440235	0.615494	0.469029	0.622013	-0.212103	0.0368347	0.0656338	-0.0149937	-0.144064	-0.0361748	T			0	0.106318	0.0285327	0.294741	Q9P0L0	VAPA	Homo sapiens	Vesicle-associated membrane protein-associated protein A
-0.215393	-0.89176	-1.3514	1.12709	-1.23976	0.348637	-0.252565	-0.341728	-1.06759	1.73395	T			0	0.196161	-0.489438	-0.510538	P22735	TGM1	Homo sapiens	Protein-glutamine gamma-glutamyltransferase K
0.881104	1.12541	0.272889	1.30795	1.28661	1.23678	1.50662	1.23316	0.758104	1.18847	T			0	0.754416	0.283424	1.64154	P51452	DUSP3	Homo sapiens	Dual specificity protein phosphatase 3
0.574924	0.429855	1.27895	0.573481	1.12142	0.277863	0.519926	0.208738	0.472694	0.593655	T			0	0.319619	0.214708	0.77984	P30040	ERP29	Homo sapiens	Endoplasmic reticulum resident protein 29
-0.952671	-1.93313	-1.34621	-1.01892	-1.20612	-1.0491	-0.764879	-0.925018	-1.22193	-1.62528	T			0	0.44843	0.250713	1.04236	Q9H7D7	WDR26	Homo sapiens	WD repeat-containing protein 26
2.21821	1.0383	1.78189	0.784466	2.67677	1.68958	1.06098	0.913561	1.5536	1.64953	T			0	0.345573	0.436881	0.83386	Q13595	TRA2A	Homo sapiens	Transformer-2 protein homolog alpha
1.57569	1.49024	0.42817	0.895794	0.39439	-0.0907726	0.457468	0.630358	0.419729	0.158739	T			0	0.271203	-0.149247	-0.676984	Q8WU90	ZC3H15	Homo sapiens	Zinc finger CCCH domain-containing protein 15
-0.404037	-0.0773754	-0.514606	0.0626431	0.0190525	-0.0547619	0.352257	0.0870705	-0.293699	0.037899	T			0	0.394675	0.161759	0.93435	P09525	ANXA4	Homo sapiens	Annexin A4
-0.131327	-0.714817	-1.77327	-1.02586	-0.826422	0.530632	-1.29305	-1.14884	-2.68925	0.0260258	T			0	0.316722	0.741074	0.773767	Q96FQ6	S100A16	Homo sapiens	Protein S100-A16
0.0477962	-0.321627	-1.51675	-0.415318	0.557558	0.625868	0.653376	0.716326	-0.155537	0.265474	T			0	0.59448	0.336846	1.32962	Q53GS9	USP39	Homo sapiens	U4/U6.U5 tri-snRNP-associated protein 2
0.254099	0.893385	0.560563	0.646952	-2.13279	-0.52594	-0.80394	-0.142508	-2.21433	0.0262432	T			0	0.162196	-0.377359	-0.431503	Q8TDB6	DTX3L	Homo sapiens	E3 ubiquitin-protein ligase DTX3L
1.25409	0.938736	1.26959	0.197979	0.167488	0.0912018	0.512554	0.806583	-0.111217	0.481548	T			0	0.171445	-0.135223	-0.453297	Q9UHI6	DDX20	Homo sapiens	Probable ATP-dependent RNA helicase DDX20
-1.02793	-0.937506	-0.733724	-1.41231	-0.318058	-0.61038	-0.309757	-0.113646	0.143604	-0.467289	T			0	0.587664	-0.266955	-1.31632	Q8WUA2	PPIL4	Homo sapiens	Peptidyl-prolyl cis-trans isomerase-like 4
2.37688	2.54979	2.02373	2.07017	1.41263	2.36966	2.45774	2.60206	1.3331	2.33	T			0	0.0053748	-0.00837517	-0.0164005	P62277	RPS13	Homo sapiens	40S ribosomal protein S13
0.553135	0.225159	0.574761	0.125055	1.30824	0.506409	0.676369	0.0991764	1.14043	-0.429008	T			0	0.464269	0.560143	1.07387	P14635	CCNB1	Homo sapiens	G2/mitotic-specific cyclin-B1
-0.352558	-0.219271	0.0519533	-0.65324	-0.338789	-0.519964	-0.276482	-0.203384	-0.555202	-0.614077	T			0	0.207506	0.0791429	0.536365	P20290	BTF3	Homo sapiens	Transcription factor BTF3
0.0411072	0.0465012	0.448241	0.222935	0.0622005	-0.638254	-0.835058	-1.03483	-0.803513	-0.228338	T			0	0.236994	0.218522	0.602324	Q8TEW0	PARD3	Homo sapiens	Partitioning defective 3 homolog
-0.854315	-0.216362	-1.7552	-0.312887	0.221128	0.885122	0.793388	-0.348948	-1.22119	0.227694	T			0	1.08188	1.08069	2.30133	P00403	MT-CO2	Homo sapiens	Cytochrome c oxidase subunit 2
0.793243	1.63943	0.712283	1.34417	-0.208544	0.546511	0.471069	0.71983	-0.454109	0.361647	T			0	0.0491961	0.0605564	0.143408	P61011	SRP54	Homo sapiens	Signal recognition particle 54 kDa protein
-1.20767	0.0779762	-0.590055	0.515268	-0.209515	0.590843	0.55468	-0.0812263	0.278538	-0.15172	T			0	0.433708	0.296806	1.01295	P60468	SEC61B	Homo sapiens	Protein transport protein Sec61 subunit beta
-0.470654	-0.822412	-0.582431	0.837231	0.747084	0.221231	0.0512638	-0.549885	0.803024	1.37605	T			0	0.122014	-0.203203	-0.334126	Q96P63	SERPINB12	Homo sapiens	Serpin B12
0.470594	0.186377	0.486396	0.625109	0.327456	-0.401987	0.424795	0.172876	0.081789	0.562742	T			0	0.200116	-0.155715	-0.519572	P16152	CBR1	Homo sapiens	Carbonyl reductase [NADPH] 1
1.46565	0.836842	1.28395	0.913107	1.40251	0.831299	1.52307	1.23311	2.39624	1.02737	T			0	0.249285	-0.299944	-0.629363	O75832	PSMD10	Homo sapiens	26S proteasome non-ATPase regulatory subunit 10
-2.58997	-2.33366	-4.27937	-2.34975	-2.56886	-2.06295	-1.69214	-1.9601	-1.24682	-1.86085	T			0	0.547794	-0.418723	-1.23842	O94808	GFPT2	Homo sapiens	Glutamine--fructose-6-phosphate aminotransferase [isomerizing] 2
1.07867	1.43987	0.613475	1.35703	0.7808	0.348858	1.30878	1.25122	0.358433	1.28114	T			0	0.135422	-0.150784	-0.367141	Q9ULC4	MCTS1	Homo sapiens	Malignant T-cell-amplified sequence 1
-0.108953	0.081358	-0.43436	0.032896	-2.00139	-0.65308	-1.11363	-0.489462	-3.04565	-0.159071	T			0	0.00814678	-0.0246392	-0.0247816	Q9Y2D4	EXOC6B	Homo sapiens	Exocyst complex component 6B
-0.618504	-1.2688	-1.03742	-1.18164	0.24864	-0.678568	-0.436556	-0.624369	-0.0965862	-1.17838	T			0	0.340735	0.344285	0.823842	Q8IWX8	CHERP	Homo sapiens	Calcium homeostasis endoplasmic reticulum protein
1.56156	1.87071	1.11691	2.0154	1.42293	2.27728	1.63389	2.2955	1.86526	1.80924	T			0	0.285692	-0.211967	-0.708081	Q9NYK5	MRPL39	Homo sapiens	39S ribosomal protein L39, mitochondrial
-0.198219	1.58933	-0.822221	0.865807	-0.316599	1.76839	1.36132	1.76631	-1.45445	2.06648	T			0	0.0379676	0.144924	0.111906	P0DN76|Q01081	U2AF1L5|U2AF1	Homo sapiens	Splicing factor U2AF 35 kDa subunit-like protein|Splicing factor U2AF 35 kDa subunit
-0.848495	-0.982523	-0.94584	-1.22352	-2.51014	-1.19551	-2.90732	-1.51714	-1.38276	-1.78862	T			0	0.532455	-0.64148	-1.20836	Q9NUG6	PDRG1	Homo sapiens	p53 and DNA damage-regulated protein 1
0.896391	1.79389	0.798446	1.14127	-0.023819	0.111059	0.703968	0.846664	0.177145	0.233562	T			0	0.192304	-0.155388	-0.501695	Q13144	EIF2B5	Homo sapiens	Translation initiation factor eIF-2B subunit epsilon
1.53149	0.953165	0.851386	0.825188	-0.0783653	0.692745	0.859659	0.359634	0.30991	0.305977	T			0	0.224315	0.166173	0.574162	Q92572	AP3S1	Homo sapiens	AP-3 complex subunit sigma-1
0.606867	1.06987	0.742614	1.1593	-0.114346	-0.479464	-0.229305	-0.0799828	0.774004	0.0102139	T			0	0.807749	-0.509116	-1.74631	Q9NQ48	LZTFL1	Homo sapiens	Leucine zipper transcription factor-like protein 1
0.875416	-0.16625	0.484895	-0.43766	0.444141	-0.84656	-0.748259	0.0998688	1.1866	-0.36994	T			0	0.483098	-0.689068	-1.11118	Q07021	C1QBP	Homo sapiens	Complement component 1 Q subcomponent-binding protein, mitochondrial
0.00134087	0.549608	-0.11398	0.705996	-2.90113	0.0325909	-0.338976	-0.174187	-3.43136	0	T			0	0.0308719	0.132679	0.0916501	Q92783	STAM	Homo sapiens	Signal transducing adapter molecule 1
-1.86771	-0.227379	-1.40341	0.159084	-3.54829	-0.302279	-0.754572	-0.240892	-2.25954	-0.242613	T			0	0.195813	-0.620697	-0.509742	Q9NR31	SAR1A	Homo sapiens	GTP-binding protein SAR1a
-0.782452	-0.309185	-1.77446	-0.946173	-3.41134	-0.815241	-1.40533	-1.35727	-1.54266	-1.14376	T			0	0.266426	-0.529409	-0.666667	O94915	FRYL	Homo sapiens	Protein furry homolog-like
-1.00362	-1.91412	-1.41566	-2.25756	-0.948971	-2.02234	-1.28355	-1.40415	-1.51643	-1.44392	T			0	0.0389331	0.0365467	0.114641	Q13084	MRPL28	Homo sapiens	39S ribosomal protein L28, mitochondrial
-1.53901	-1.73005	-1.58329	-2.19013	-2.22027	-2.55666	-3.19771	-2.2627	-1.67683	-2.07367	T			0	0.912072	-0.653816	-1.95366	Q9H0L4	CSTF2T	Homo sapiens	Cleavage stimulation factor subunit 2 tau variant
-0.229309	1.1755	0.0756273	1.134	0.117914	1.64385	1.64065	1.21283	-0.837862	1.1558	T			0	0.300208	0.623884	0.738956	P40261	NNMT	Homo sapiens	Nicotinamide N-methyltransferase
0.346552	-0.305975	0.0734415	-0.290781	1.02268	0.278343	-0.45348	0.185209	0.933849	0.714195	T			0	0.274319	-0.328569	-0.683696	Q9BY77	POLDIP3	Homo sapiens	Polymerase delta-interacting protein 3
-1.10344	0.4317	-1.19046	0.681238	-2.56347	0.0512886	0.217127	0.289034	-1.40499	0.27297	T			0	0.172591	-0.484021	-0.455982	P43034	PAFAH1B1	Homo sapiens	Platelet-activating factor acetylhydrolase IB subunit alpha
-0.0923443	0.120993	-0.701383	-0.0559254	-0.494562	1.12361	1.00665	1.13276	-0.515823	0.685762	T			0	0.0533389	0.111003	0.154869	Q9Y2X3	NOP58	Homo sapiens	Nucleolar protein 58
-0.341425	-0.718639	-1.63292	-0.802401	0.43786	0.832693	1.1053	-0.0882931	0.237953	-1.07209	T			0	1.17795	1.09942	2.5054	Q14691	GINS1	Homo sapiens	DNA replication complex GINS protein PSF1
0.770079	0.306772	0.829146	0.428774	0.13266	-0.618147	-0.162474	-0.146845	0.541161	-0.208073	T			0	0.356583	-0.278068	-0.856573	P23381	WARS	Homo sapiens	Tryptophan--tRNA ligase, cytoplasmic
1.59365	1.40077	1.4888	1.12667	1.00887	0.275518	0.289024	0.457878	0.386625	0.433901	T			0	0.150842	0.0983346	0.404449	Q14157	UBAP2L	Homo sapiens	Ubiquitin-associated protein 2-like
1.13109	-0.338888	-2.23141	-0.235937	-2.34755	-1.34224	-1.92954	-0.986881	-3.77141	-1.19659	T			0	0.0404016	0.111849	0.118791	O95573	ACSL3	Homo sapiens	Long-chain-fatty-acid--CoA ligase 3
-1.22746	-1.65133	-1.24853	-1.65952	-1.57996	-0.0955048	1.22143	0.476761	0.870062	0.194117	T			0	0.32865	-0.664991	-0.798718	Q6P2E9	EDC4	Homo sapiens	Enhancer of mRNA-decapping protein 4
0.249735	-0.730913	-0.236472	-0.602144	0.799809	0.390341	0.626926	-0.224112	1.21543	-0.158623	T			0	0.271595	0.328128	0.67783	Q01780	EXOSC10	Homo sapiens	Exosome component 10
0.584486	0.531025	0.171195	1.02429	0.197874	3.7809	0.633223	0.918467	-0.608614	2.51597	T			0	0.154015	0.59539	0.412046	Q03135	CAV1	Homo sapiens	Caveolin-1
-0.627619	-1.42002	-1.13791	-0.876474	-0.327343	-0.605291	-0.287689	-0.320713	-0.159657	-1.32222	T			0	0.197954	0.19409	0.514636	O60885	BRD4	Homo sapiens	Bromodomain-containing protein 4
0.536289	0.742229	1.07051	0.8988	1.20176	-1.01457	-1.01542	-0.428812	0.31929	0.292461	T			0	0.162815	-0.337059	-0.43297	Q8WXH0	SYNE2	Homo sapiens	Nesprin-2
-0.90793	-0.535114	-0.73109	-0.788992	-1.21053	-1.5723	-1.27934	-0.568579	-1.53881	-1.33152	T			0	0.262983	-0.207754	-0.659209	O95376	ARIH2	Homo sapiens	E3 ubiquitin-protein ligase ARIH2
-2.3341	-2.50019	-2.4892	-2.72268	-1.22193	-1.38017	-0.985758	-1.25463	-1.24479	-1.97711	T			0	0.479716	0.296224	1.10449	Q9H6Y2	WDR55	Homo sapiens	WD repeat-containing protein 55
-0.2658	-0.341265	-0.827121	-0.130846	-0.611019	-0.48004	0.0141201	-0.69672	-1.35128	-0.972313	T			0	1.13353	0.64779	2.41031	O75351	VPS4B	Homo sapiens	Vacuolar protein sorting-associated protein 4B
1.3371	1.17719	1.24067	1.4823	-1.19093	-0.487391	-0.757208	0.0134792	-0.518478	-0.0169334	T			0	1.11994	-0.637865	-2.38147	Q96EP0	RNF31	Homo sapiens	E3 ubiquitin-protein ligase RNF31
-3.6464	-4.72203	-5.4126	-5.96012	-4.83641	-4.06944	-3.71341	-3.7534	-3.43894	-3.93728	T			0	0.616298	-0.496544	-1.37214	Q13315	ATM	Homo sapiens	Serine-protein kinase ATM
-0.0606823	1.0431	0.364831	0.747215	-1.0703	-0.0678692	-0.396523	-0.199413	-1.60692	0.0130577	T			0	0.0503688	0.086195	0.146661	O75886	STAM2	Homo sapiens	Signal transducing adapter molecule 2
0.331039	0.245771	0.249703	0.51086	-0.122622	-0.479147	-0.362486	-0.49288	-0.248053	-0.104111	T			0	0.0916228	-0.0397371	-0.257081	P19174	PLCG1	Homo sapiens	1-phosphatidylinositol 4,5-bisphosphate phosphodiesterase gamma-1
-1.40305	-1.99556	-1.62565	-2.08022	-2.40598	-2.74156	-2.71835	0.0361347	-1.94114	-3.63042	T			0	0.29569	-0.776815	-0.729375	O00499	BIN1	Homo sapiens	Myc box-dependent-interacting protein 1
1.3522	2.05247	0.643504	1.91565	0.894585	1.43644	1.50349	1.35624	0.60387	1.3686	T			0	0.204809	0.168603	0.530249	P08237	PFKM	Homo sapiens	ATP-dependent 6-phosphofructokinase, muscle type
0.503878	0.404551	-0.224687	-0.199158	-1.51083	-0.615587	0.120132	-0.689457	0.413637	-0.593674	T			0	0.255712	-0.378931	-0.643404	Q9H900	ZWILCH	Homo sapiens	Protein zwilch homolog
1.54606	1.71632	1.65383	1.72492	1.17887	1.56692	1.42414	1.6632	1.05335	1.20007	T			0	0.145286	0.0844364	0.391085	Q08752	PPID	Homo sapiens	Peptidyl-prolyl cis-trans isomerase D
-0.526066	-0.448412	-0.135362	-0.520485	-1.07152	-0.871561	-0.578545	-0.735672	-0.951969	-0.694782	T			0	0.101755	-0.046402	-0.28313	Q8N3E9	PLCD3	Homo sapiens	1-phosphatidylinositol 4,5-bisphosphate phosphodiesterase delta-3
-0.749821	0.932966	-0.197804	0.480089	-1.47961	0.324242	0.471567	1.09702	-0.704681	0.35614	T			0	0.229024	-0.477429	-0.584653	P61088	UBE2N	Homo sapiens	Ubiquitin-conjugating enzyme E2 N
-2.96153	-1.85734	-3.32968	-1.25734	-2.08018	-3.58523	-3.89227	-1.7093	-2.3163	-2.12796	T			0	0.900235	-1.13471	-1.92994	Q9Y3B8	REXO2	Homo sapiens	Oligoribonuclease, mitochondrial
-1.19786	-2.60766	-1.43228	-1.99265	-0.861338	-1.56073	-1.41369	-1.03825	-0.811836	-1.40974	T			0	0.280863	-0.191978	-0.69775	Q8NG31	KNL1	Homo sapiens	Kinetochore scaffold 1
-1.02732	-0.298725	-1.96439	0.263689	-3.70987	-1.85813	-1.27767	-1.40194	0.843189	-0.991331	T			0	0.811029	-1.7652	-1.75277	P20810	CAST	Homo sapiens	Calpastatin
-2.23126	-0.846643	-2.18155	-0.967016	-1.84527	-3.30608	-2.29817	-1.11304	-2.44772	-2.30532	T			0	0.364631	-0.527815	-0.873107	Q99608	NDN	Homo sapiens	Necdin
0.298473	0.0534153	0.213628	0.197845	0.506075	0.448895	0.549358	0.115725	1.06652	0.267424	T			0	0.0204837	0.0182184	0.0614756	Q9H3K6	BOLA2	Homo sapiens	BolA-like protein 2
0.609919	-0.969822	0.647744	0.794664	-1.04901	-0.539339	-1.69033	-1.68819	-4.4859	-2.22037	T			0	0.861828	1.70526	1.85333	Q96B97	SH3KBP1	Homo sapiens	SH3 domain-containing kinase-binding protein 1
-0.0647259	-0.187365	0.188504	0.271038	1.26928	0.969341	0.403334	0.179911	0.888224	0.569363	T			0	0.440454	0.334819	1.02644	P56385	ATP5ME	Homo sapiens	ATP synthase subunit e, mitochondrial
-0.914068	-1.49331	-1.73597	-1.32351	-2.328	-1.66957	-1.14749	-1.10221	-0.985659	-0.945896	T			0	0.955588	-0.703767	-2.0414	Q9Y312	AAR2	Homo sapiens	Protein AAR2 homolog
0.298956	0.818911	0.300067	0.621109	-0.172115	0.29269	0.472433	0.272583	0.042717	-0.0312252	T			0	0.184683	0.102978	0.484129	Q99816	TSG101	Homo sapiens	Tumor susceptibility gene 101 protein
0.252821	0.0975266	-0.16075	-0.160048	0.842665	0.0363274	0.480209	0.362507	0.25597	-0.100294	T			0	0.442696	0.28034	1.03092	P24941	CDK2	Homo sapiens	Cyclin-dependent kinase 2
1.33467	1.42393	1.94026	1.45189	1.20302	1.39742	1.11823	1.7753	1.29436	1.65442	T			0	0.941981	-0.335134	-2.01387	P40925	MDH1	Homo sapiens	Malate dehydrogenase, cytoplasmic
-0.480049	-0.220823	-0.347257	0.0267754	0.0419006	-1.47063	-1.27775	-1.01179	-1.91204	-1.29156	T			0	0.38929	0.50297	0.923426	Q7Z739	YTHDF3	Homo sapiens	YTH domain-containing family protein 3
-1.61391	-1.15545	0.854054	-0.662676	-4.33021	-2.5082	-1.12654	-1.81189	-1.21438	-5.05024	T			0	0.00809478	0.0371872	0.0246248	Q9BYJ9	YTHDF1	Homo sapiens	YTH domain-containing family protein 1
-0.330338	0.459496	-0.217813	0.0985527	-0.577436	0.548094	0.0231705	0.368465	0.34654	0.453886	T			0	0.527453	-0.391688	-1.19855	P62328	TMSB4X	Homo sapiens	Thymosin beta-4
0.473051	-1.19023	-0.0220671	-0.516554	-0.693695	-0.430269	-0.445858	-0.988117	-0.336756	1.4391	T			0	0.314283	-0.56135	-0.768645	Q8WVV4	POF1B	Homo sapiens	Protein POF1B
-3.53878	-4.18464	-3.48824	-4.2985	-3.16351	-3.1782	-2.90925	-2.61616	-1.77703	-3.51616	T			0	0.366737	-0.447206	-0.877423	Q13416	ORC2	Homo sapiens	Origin recognition complex subunit 2
-1.1576	-0.946182	-1.12436	-0.279724	-3.34916	-2.17012	-3.02554	-1.0436	-3.39748	0.0480919	T			0	0.572368	-1.38394	-1.28647	Q6WCQ1	MPRIP	Homo sapiens	Myosin phosphatase Rho-interacting protein
1.04963	1.26253	1.30615	0.713634	-0.0465088	-0.152369	0.49399	0.00110435	-0.00673866	-0.0615482	T			0	0.236146	0.120765	0.600451	P49792	RANBP2	Homo sapiens	E3 SUMO-protein ligase RanBP2
0.878294	1.43267	1.51349	1.73517	-3.60702	0.0638733	-0.275713	-0.196577	-0.309521	0.456324	T			0	0.452845	-1.25636	-1.05115	Q15075	EEA1	Homo sapiens	Early endosome antigen 1
2.14427	1.93238	2.21571	2.08154	1.07577	1.39252	1.14885	1.49053	1.21693	1.34403	T			0	0.510898	-0.144782	-1.16602	P05023	ATP1A1	Homo sapiens	Sodium/potassium-transporting ATPase subunit alpha-1
-1.1712	-0.648226	0.121215	0.211199	-1.57839	-0.470356	-0.685301	-1.11367	-0.860088	0.909624	T			0	0.315812	-0.556637	-0.771858	Q6ZVX7	NCCRP1	Homo sapiens	F-box only protein 50
-0.608959	-2.79712	0.256518	-2.86839	-1.46163	-3.73117	-3.01937	-4.35544	-1.36446	-2.37021	T			0	0.0121561	-0.0406829	-0.0368135	Q96DH6	MSI2	Homo sapiens	RNA-binding protein Musashi homolog 2
-4.20811	-3.08244	-2.65335	-3.49108	-1.8319	-2.84875	-2.25743	-2.00152	-3.43689	-2.23862	T			0	0.175158	0.246321	0.461985	Q9Y2X9	ZNF281	Homo sapiens	Zinc finger protein 281
-0.690247	-0.355059	-2.33603	-0.500921	-1.41747	0.658527	0.0100937	0.283529	-1.24431	0.0416718	T			0	0.0245018	0.0567563	0.0732223	Q8N3U4	STAG2	Homo sapiens	Cohesin subunit SA-2
0.975523	0.625557	1.19568	-0.107733	0.631639	-0.485315	-0.0171528	-0.0313683	0.189947	0.368147	T			0	0.142937	-0.132518	-0.385409	Q8IYI6	EXOC8	Homo sapiens	Exocyst complex component 8
-0.389038	0.257828	-0.0523939	0.456209	-0.77454	-0.0915623	0.10874	-0.429964	-0.576742	-0.170757	T			0	0.18234	0.140034	0.4787	Q96IJ6	GMPPA	Homo sapiens	Mannose-1-phosphate guanyltransferase alpha
-1.10062	-1.62978	-0.91421	-1.84702	-0.790905	-1.59164	-1.00661	-1.60087	-0.210636	-1.47451	T			0	0.0227728	-0.0343768	-0.0681797	Q9NRF9	POLE3	Homo sapiens	DNA polymerase epsilon subunit 3
-0.677996	-0.257372	-0.557212	-0.148533	-0.875738	-1.84829	-1.53697	-0.779238	-0.846502	-0.501865	T			0	1.09438	-0.711129	-2.32756	Q15042	RAB3GAP1	Homo sapiens	Rab3 GTPase-activating protein catalytic subunit
-3.67875	0.334936	-3.71693	-2.12963	-3.90498	-2.21782	-1.50523	-1.55886	-4.15768	-2.22091	T			0	0.0329869	0.103148	0.0977167	Q5JPI3	C3orf38	Homo sapiens	Uncharacterized protein C3orf38
-2.05893	-1.17226	-1.55854	-1.47869	-0.88398	-0.814278	-0.894388	-0.503843	-0.594692	-2.30134	T			0	0.174239	0.269075	0.459838	O43719	HTATSF1	Homo sapiens	HIV Tat-specific factor 1
-2.86944	-3.4636	-2.98815	-3.40408	-1.54401	-2.96058	-1.67383	-1.77063	-1.68618	-2.3033	T			0	0.101942	-0.139436	-0.283608	P0CG13	CHTF8	Homo sapiens	Chromosome transmission fidelity protein 8 homolog
-1.35095	-1.30387	-1.68273	-1.65899	-0.979437	-0.987946	-1.1798	-1.12615	-0.997433	-1.24949	T			0	0.314686	0.0752939	0.769492	O95391	SLU7	Homo sapiens	Pre-mRNA-splicing factor SLU7
-0.351561	-0.576614	-0.640512	-0.436487	-0.210289	0.129683	0.00602341	0.0795059	-0.359901	-0.125643	T			0	0.275118	0.110485	0.685415	Q9Y3D9	MRPS23	Homo sapiens	28S ribosomal protein S23, mitochondrial
1.16959	0.719763	1.27801	0.790575	0.490456	0.205877	0.553085	0.382505	0.88693	0.408043	T			0	0.295436	-0.142687	-0.728836	Q2M2I8	AAK1	Homo sapiens	AP2-associated protein kinase 1
-0.430208	-0.501692	-0.411656	-0.459097	0.179342	-0.132067	0.0518379	-0.0048542	0.182209	0.0186577	T			0	0.108198	-0.0322997	-0.299502	Q8IX12	CCAR1	Homo sapiens	Cell division cycle and apoptosis regulator protein 1
0.266333	-0.0482483	-0.780362	-0.785761	-1.08094	-1.55449	-1.84699	-0.5882	-1.99057	-1.14598	T			0	0.21063	-0.252555	-0.543432	O60256	PRPSAP2	Homo sapiens	Phosphoribosyl pyrophosphate synthase-associated protein 2
-1.59281	-1.72832	-1.10182	-1.57798	-1.13643	-1.67461	-1.47184	-1.16376	-1.05239	-1.90415	T			0	0.0606317	-0.0541935	-0.174841	Q7L0Y3	TRMT10C	Homo sapiens	tRNA methyltransferase 10 homolog C
1.71961	0.842228	1.04788	1.55048	-3.50095	-0.0257664	0.181231	0.757154	1.20766	0.718342	T			0	0.767983	-2.00955	-1.66813	P04899	GNAI2	Homo sapiens	Guanine nucleotide-binding protein G(i) subunit alpha-2
-2.27765	-2.32492	-3.05312	-2.74914	-2.47715	-1.87912	-1.75176	-1.59911	-1.57763	-1.6701	T			0	0.867957	-0.420398	-1.86552	Q8IX18	DHX40	Homo sapiens	Probable ATP-dependent RNA helicase DHX40
-0.864809	-0.416739	-1.05318	-0.00521278	-0.757891	-0.810778	-0.443897	0.00874519	-1.34144	-0.317894	T			0	0.102714	-0.12066	-0.285577	Q8IZ83	ALDH16A1	Homo sapiens	Aldehyde dehydrogenase family 16 member A1
-1.37494	-0.849247	-1.44185	-1.24573	-0.70677	0.0579948	0.25886	-0.158039	0.622723	-0.354845	T			0	0.147941	-0.166585	-0.397482	Q9UHR5	SAP30BP	Homo sapiens	SAP30-binding protein
-1.71031	-1.85365	-1.88894	-2.66991	-1.70149	-1.98908	-1.54802	-1.14434	-1.07798	-1.76536	T			0	0.753712	-0.416973	-1.64017	Q8IZL8	PELP1	Homo sapiens	Proline-, glutamic acid- and leucine-rich protein 1
-3.20212	-3.14198	-3.79319	-2.98437	-1.79911	-2.90871	-1.85115	-1.90799	-1.78116	-2.57899	T			0	0.0779396	-0.0969442	-0.221269	Q2VIQ3	KIF4B	Homo sapiens	Chromosome-associated kinesin KIF4B
1.89587	1.98296	2.09228	2.41988	1.71822	2.79131	1.85477	2.92591	0.83963	2.63727	T			0	0.00573029	-0.0128403	-0.0174782	Q9P2I0	CPSF2	Homo sapiens	Cleavage and polyadenylation specificity factor subunit 2
0.277567	-0.344824	0.0972452	-0.144072	0.605698	0.127235	0.371647	0.182755	0.597466	-0.56628	T			0	0.333046	0.29688	0.807875	Q92785	DPF2	Homo sapiens	Zinc finger protein ubi-d4
-0.312136	-0.800652	-0.511607	-0.836227	-0.477711	-0.559427	-0.30522	-0.50025	0.0398064	-0.715534	T			0	0.0828378	-0.05546	-0.234175	Q9NPA8	ENY2	Homo sapiens	Transcription and mRNA export factor ENY2
-0.442387	-0.644556	-0.955356	-1.0506	-0.801474	-1.53945	-1.84195	-1.31083	-1.34984	-1.33645	T			0	0.0700425	-0.0619202	-0.200249	Q9BWH6	RPAP1	Homo sapiens	RNA polymerase II-associated protein 1
1.62982	2.08393	0.910806	2.2555	0.574467	1.10198	1.23468	1.5786	0.327162	1.31784	T			0	0.0856496	-0.10416	-0.24154	Q9BPX3	NCAPG	Homo sapiens	Condensin complex subunit 3
-3.61459	-0.568499	-2.71008	-1.12657	-3.64527	-1.72555	-1.8643	-1.05888	-2.55003	-1.2431	T			0	0.439002	-0.794369	-1.02354	Q9UH17	APOBEC3B	Homo sapiens	DNA dC->dU-editing enzyme APOBEC-3B
0.889826	1.39281	1.51806	0.366589	1.7158	0.156046	0.840572	1.07929	1.58424	0.896921	T			0	0.222424	-0.282681	-0.569935	P62942	FKBP1A	Homo sapiens	Peptidyl-prolyl cis-trans isomerase FKBP1A
-1.96044	-0.647215	-1.72224	-0.949144	-0.816843	-0.162964	-1.05844	-0.429346	-4.21992	-1.02527	T			0	0.429409	1.2121	1.00434	Q14019	COTL1	Homo sapiens	Coactosin-like protein
-2.65935	-2.51864	-2.27636	-1.98243	-1.92865	-1.5152	-1.14636	-1.64978	-1.50465	-2.29983	T			0	0.360759	0.288018	0.865159	Q9C005	DPY30	Homo sapiens	Protein dpy-30 homolog
0.452793	0.378876	-0.0332327	-0.510738	-0.0575428	-0.472628	0.102432	-0.0381756	-0.347424	0.306114	T			0	0.17232	-0.116084	-0.455347	Q8N766	EMC1	Homo sapiens	ER membrane protein complex subunit 1
0.947702	1.26237	0.978475	1.56007	0.270601	0.121077	0.521273	1.00512	-0.0187645	0.390268	T			0	0.184429	-0.154558	-0.48354	Q9NT62	ATG3	Homo sapiens	Ubiquitin-like-conjugating enzyme ATG3
-0.686049	0.0301189	-0.991496	-0.704609	-0.493452	-0.719015	-0.693071	-0.764355	-0.300566	-1.27233	T			0	0.190275	0.143904	0.497031	Q13724	MOGS	Homo sapiens	Mannosyl-oligosaccharide glucosidase
-1.09855	-1.36592	-0.247516	-1.17505	0.325695	-0.243221	-0.650221	-0.324663	-0.0811119	-0.554066	T			0	0.155641	0.130698	0.415928	Q7L5D6	GET4	Homo sapiens	Golgi to ER traffic protein 4 homolog
2.17924	1.96859	0.982871	2.55353	3.66451	3.03228	2.78964	2.62208	2.00754	3.10733	T			0	0.639573	0.583166	1.41748	P84090	ERH	Homo sapiens	Enhancer of rudimentary homolog
-2.72902	-2.9503	-2.51467	-3.36173	-0.986828	-2.29039	-1.84159	-2.44471	-0.787457	-2.59735	T			0	0.124872	0.236901	0.341211	Q9NYZ3	GTSE1	Homo sapiens	G2 and S phase-expressed protein 1
-1.9653	-2.50632	-2.23831	-2.66852	-1.02742	-1.64569	-1.42192	-1.30157	-0.582977	-1.84816	T			0	0.106675	-0.120773	-0.295646	O15297	PPM1D	Homo sapiens	Protein phosphatase 1D
1.76202	1.28933	2.39606	1.23954	-0.277437	0.677473	0.68714	0.762102	-0.279261	0.193972	T			0	0.112911	0.136787	0.311385	Q9Y448	KNSTRN	Homo sapiens	Small kinetochore-associated protein
1.29758	1.87576	1.91926	0.731142	-0.267048	0.896122	1.41652	0.935385	2.89809	3.19775	T			0	0.894096	-1.66188	-1.91765	P07339	CTSD	Homo sapiens	Cathepsin D
-0.752514	-1.21251	-1.93445	-0.905891	-0.767273	-0.52783	-0.668354	-0.236282	-1.03445	-1.06986	T			0	0.169005	0.125711	0.447568	Q92995	USP13	Homo sapiens	Ubiquitin carboxyl-terminal hydrolase 13
0.490187	0.115295	0.173123	0.442574	1.06781	0.986088	1.09631	0.873779	1.23029	0.86705	T			0	0.182789	0.0596981	0.479743	Q7L014	DDX46	Homo sapiens	Probable ATP-dependent RNA helicase DDX46
0.684027	0.316467	0.785325	0.792097	-0.3144	0.170605	-0.244831	-0.177017	0.367849	0.234097	T			0	0.535933	-0.271185	-1.21518	Q9UEY8	ADD3	Homo sapiens	Gamma-adducin
1.03752	0.696795	1.54201	1.10994	1.65722	1.37734	1.01334	1.06738	0.98295	1.62479	T			0	0.171259	0.124259	0.452859	P61604	HSPE1	Homo sapiens	10 kDa heat shock protein, mitochondrial
1.87147	1.03772	1.05678	1.00626	0.5516	0.562979	0.451649	0.524405	1.55988	0.821566	T			0	0.651726	-0.44654	-1.44115	P30419	NMT1	Homo sapiens	Glycylpeptide N-tetradecanoyltransferase 1
0.623823	1.39494	1.3682	1.54671	1.0285	1.81322	1.01157	1.83053	0.252293	2.07298	T			0	0.0553123	-0.10084	-0.160298	P23284	PPIB	Homo sapiens	Peptidyl-prolyl cis-trans isomerase B
-0.491415	-0.230827	-0.427146	-0.116507	0.331413	1.12767	0.544271	0.914038	0.398317	-0.153318	T			0	0.292583	0.281438	0.722773	O15347	HMGB3	Homo sapiens	High mobility group protein B3
-2.44806	-2.0474	-2.12118	-1.4926	-0.810583	-1.2962	-0.777067	-1.30215	-0.822512	-1.49197	T			0	0.396452	0.244259	0.937952	O43929	ORC4	Homo sapiens	Origin recognition complex subunit 4
2.31411	2.3525	2.95103	2.79337	2.59607	2.12658	1.83396	2.28072	2.29237	2.26605	T			0	0.159053	-0.0941804	-0.424048	Q16527	CSRP2	Homo sapiens	Cysteine and glycine-rich protein 2
-0.232525	-0.0969563	-0.508647	-0.213272	-0.670397	-0.568413	-1.06118	-0.650454	-0.490889	-0.240171	T			0	0.731004	-0.306159	-1.59574	P34896	SHMT1	Homo sapiens	Serine hydroxymethyltransferase, cytosolic
0.624285	0.417639	0.516215	0.622248	0.726213	0.0726624	0.187687	0.0946941	0.711906	0.0919399	T			0	0.0344103	0.0293407	0.101786	O60749	SNX2	Homo sapiens	Sorting nexin-2
2.71637	3.27835	2.86407	2.79429	1.90041	3.20856	3.25391	3.52862	1.4608	3.58873	T			0	0.029122	-0.07175	-0.0866113	P07305	H1F0	Homo sapiens	Histone H1.0
-3.98183	-4.22444	-4.237	-3.78015	-4.0896	-4.94163	-2.53746	-2.30892	-3.07647	-2.04151	T			0	0.83247	-1.3806	-1.79512	O14519	CDK2AP1	Homo sapiens	Cyclin-dependent kinase 2-associated protein 1
-0.237886	0.139687	-0.187802	0.426147	0.107927	1.39772	1.68284	1.11153	0.201614	0.80788	T			0	0.255505	0.355823	0.642953	P35659	DEK	Homo sapiens	Protein DEK
1.32796	0.938921	1.38761	0.533327	1.08416	0.779224	0.37468	0.672394	1.05267	0.889112	T			0	0.208122	-0.125371	-0.537759	O60869	EDF1	Homo sapiens	Endothelial differentiation-related factor 1
0.158779	-0.331636	-1.10972	0.454027	-0.0849533	0.406584	0.196667	-0.10248	-0.391359	1.07487	T			0	0.0147179	-0.0209115	-0.0444467	Q15517	CDSN	Homo sapiens	Corneodesmosin
-1.58628	-2.02105	-1.96723	-1.80401	-0.513729	-0.825163	-0.583265	-0.692818	-0.976158	-1.17883	T			0	0.844538	0.30855	1.81901	Q9UPN9	TRIM33	Homo sapiens	E3 ubiquitin-protein ligase TRIM33
-1.25857	-0.702368	-1.57425	-0.686157	-4.71479	-0.86688	-0.752449	-0.745224	-3.29232	-1.59648	T			0	0.0535209	-0.233366	-0.15537	Q15418	RPS6KA1	Homo sapiens	Ribosomal protein S6 kinase alpha-1
1.92565	0.364841	1.17718	0.689293	2.90222	0.176733	0.462387	0.30813	2.53794	0.979584	T			0	0.0292892	-0.0947723	-0.0870933	Q13243	SRSF5	Homo sapiens	Serine/arginine-rich splicing factor 5
-0.894718	-1.85965	-1.74873	-1.80878	-0.599947	-1.60484	-0.939964	-1.67826	-0.446743	-1.48992	T			0	0.118007	0.156724	0.32415	P05412	JUN	Homo sapiens	Transcription factor AP-1
-1.35473	-1.15215	-2.14367	-1.05225	-0.753674	-0.258568	-0.138329	-0.380651	-0.848381	-0.944014	T			0	0.594247	0.340825	1.32916	Q9Y3Z3	SAMHD1	Homo sapiens	Deoxynucleoside triphosphate triphosphohydrolase SAMHD1
-1.4068	-1.53452	-1.83444	-1.59587	-0.7136	-1.30552	-1.25694	-1.30253	-1.08434	-2.0836	T			0	0.483913	0.398139	1.11279	Q96GD0	PDXP	Homo sapiens	Pyridoxal phosphate phosphatase
-1.28768	-1.32872	-2.12983	-1.49284	-1.10627	-0.29954	-0.269442	-0.202749	-1.23934	-0.746235	T			0	0.157933	0.171025	0.421385	Q69YN2	CWF19L1	Homo sapiens	CWF19-like protein 1
-0.00715256	0.109337	-0.172784	-0.0134411	0.0620003	0.572807	0.563454	0.337233	-0.206041	0.230635	T			0	0.516597	0.278812	1.17722	P78406	RAE1	Homo sapiens	mRNA export factor
0.703836	0.938793	0.105744	0.751295	0.491941	1.05335	0.554073	1.84559	0.636656	0.72422	T			0	0.359481	-0.369034	-0.862534	P00568	AK1	Homo sapiens	Adenylate kinase isoenzyme 1
-3.70471	-4.39368	-2.79806	-4.06537	-2.37402	-4.25108	-3.00977	-3.34051	-1.94017	-4.18939	T			0	0.0213884	-0.0549355	-0.064129	Q96CB8	INTS12	Homo sapiens	Integrator complex subunit 12
-0.201809	-0.120295	-0.346532	-0.17009	-0.200209	-0.364313	-0.245386	-0.282749	-0.464571	-0.102324	T			0	0.0389608	0.0132453	0.114719	O15067	PFAS	Homo sapiens	Phosphoribosylformylglycinamidine synthase
-1.20991	-1.10215	-1.09306	-0.478649	-1.449	-0.736444	-0.550615	-0.175383	-1.96699	-0.17259	T			0	0.0750147	-0.140364	-0.213515	P43307	SSR1	Homo sapiens	Translocon-associated protein subunit alpha
-1.2194	-1.41779	0.495564	-1.30639	-0.713087	-1.91379	-0.95677	-0.752636	-0.161591	-1.10534	T			0	0.496419	-0.521359	-1.13749	P07197	NEFM	Homo sapiens	Neurofilament medium polypeptide
-0.38452	-0.963949	-0.585628	-1.0959	0.309641	-0.471287	-1.15391	-0.41898	-0.719551	-1.39079	T			0	0.325199	0.404591	0.791514	Q5BKZ1	ZNF326	Homo sapiens	DBIRD complex subunit ZNF326
3.87701	3.96609	3.92065	3.86554	3.75298	3.8978	3.95166	3.9615	3.75948	3.51937	T			0	0.356628	0.120696	0.856666	P35268	RPL22	Homo sapiens	60S ribosomal protein L22
-3.36748	-4.56797	-4.14022	-4.00958	-2.29108	-2.66582	-2.98501	-3.03885	-2.6121	-3.96227	T			0	0.553155	0.557102	1.24891	Q9BXK1	KLF16	Homo sapiens	Krueppel-like factor 16
1.16	-0.718397	2.13093	0.16428	2.3164	-0.115488	-0.0372314	0.220507	2.41787	-0.250139	T			0	0.0217988	-0.0748507	-0.0653309	Q13404	UBE2V1	Homo sapiens	Ubiquitin-conjugating enzyme E2 variant 1
-1.57625	-0.921911	-1.53221	-1.37455	-1.73752	-3.02096	-2.81667	-1.80475	-3.10625	-1.76942	T			0	0.19274	-0.298241	-0.502696	Q9Y6E0	STK24	Homo sapiens	Serine/threonine-protein kinase 24
0.132566	0.75688	-0.367646	0.842222	-0.507774	0.358797	0.599337	0.48308	-0.515749	0.434862	T			0	0.011324	0.0160554	0.0343251	Q14232	EIF2B1	Homo sapiens	Translation initiation factor eIF-2B subunit alpha
2.84893	3.03634	2.0862	2.62309	3.21683	3.23778	3.51525	3.12117	3.13881	2.51292	T			0	0.81303	0.398987	1.75672	P83731	RPL24	Homo sapiens	60S ribosomal protein L24
-2.74833	-1.3525	-2.19023	-2.14931	-1.90282	-0.78966	-0.17481	-1.14421	-2.04663	-1.91852	T			0	0.574613	0.747355	1.29085	Q96E14	RMI2	Homo sapiens	RecQ-mediated genome instability protein 2
-0.979025	-0.11322	-1.61616	-0.432711	-1.54099	-0.955614	-0.945869	-0.463367	-1.25739	-1.26148	T			0	0.176186	-0.153411	-0.464386	Q5JVF3	PCID2	Homo sapiens	PCI domain-containing protein 2
0.471115	-0.479282	-0.37865	-0.238462	-0.463697	-0.201784	-0.220833	-0.214863	-0.149454	0.0731182	T			0	0.751509	-0.198372	-1.63585	O75439	PMPCB	Homo sapiens	Mitochondrial-processing peptidase subunit beta
-0.271917	-0.0649796	-0.841855	-0.0988541	-0.667984	-2.13933	-0.586533	-0.0494194	-1.04217	-0.785006	T			0	0.359929	-0.50575	-0.863454	P49841	GSK3B	Homo sapiens	Glycogen synthase kinase-3 beta
2.54244	2.57174	2.16585	2.67706	0.669983	2.17648	1.65189	2.10911	1.44366	1.9512	T			0	0.277779	-0.335206	-0.691134	O15145	ARPC3	Homo sapiens	Actin-related protein 2/3 complex subunit 3
-0.859087	-1.92566	-0.815166	-1.52444	-0.0762997	-1.26887	-1.79696	-0.745436	0.051384	-1.42558	T			0	0.197305	-0.340832	-0.513154	Q6NZY4	ZCCHC8	Homo sapiens	Zinc finger CCHC domain-containing protein 8
2.91745	3.169	2.50885	3.35111	2.36476	3.22756	3.4163	3.32375	2.11563	3.06351	T			0	0.126184	0.168582	0.344454	P62249	RPS16	Homo sapiens	40S ribosomal protein S16
2.22899	1.30143	1.99768	1.09392	1.31981	0.268684	0.426554	0.579542	0.90996	0.342979	T			0	0.0574528	0.0608559	0.166166	Q5T6F2	UBAP2	Homo sapiens	Ubiquitin-associated protein 2
-0.470528	-0.844919	-1.22159	-1.4236	1.54251	0.4084	0.384228	-0.498817	0.812366	-0.679832	T			0	0.674901	0.900473	1.48629	Q16831	UPP1	Homo sapiens	Uridine phosphorylase 1
-2.66843	-3.59262	-2.76193	-4.06424	-2.42969	-2.061	-1.15367	-1.58969	-0.579527	-2.10103	T			0	0.320384	-0.458042	-0.781443	Q99504	EYA3	Homo sapiens	Eyes absent homolog 3
-1.86932	-1.96055	-1.78758	-1.51768	-0.161242	0.0938587	0.614267	-0.595831	-0.224854	-1.28084	T			0	1.0797	0.882802	2.29677	P06400	RB1	Homo sapiens	Retinoblastoma-associated protein
-1.02202	-1.53953	-3.31434	-1.89389	-1.27381	-0.677446	-0.439932	-0.324656	-1.48469	-1.13283	T			0	0.163064	0.183661	0.433558	Q9NVP1	DDX18	Homo sapiens	ATP-dependent RNA helicase DDX18
7.23534	6.95976	6.55061	6.63844	6.23545	7.46587	8.15005	7.38654	2.88711	7.23029	T			0	0.386997	1.44914	0.918766	Q12788	TBL3	Homo sapiens	Transducin beta-like protein 3
1.36613	0.522327	1.1556	0.738886	1.37356	0.559855	0.748318	0.602657	1.43772	0.337534	T			0	0.0871119	0.101273	0.245357	Q9UNZ2	NSFL1C	Homo sapiens	NSFL1 cofactor p47
-3.30714	-3.6727	-4.37179	-2.85638	-1.87596	-1.64012	-1.53375	-2.8678	-1.52565	-4.13037	T			0	0.695316	1.158	1.52608	Q8IYM9	TRIM22	Homo sapiens	E3 ubiquitin-protein ligase TRIM22
-2.12083	-2.06876	-3.41668	-2.35764	-1.96904	-1.96036	-1.04983	-1.39525	-1.97483	-1.66127	T			0	0.0165677	0.0173734	0.0499325	Q9BQ52	ELAC2	Homo sapiens	Zinc phosphodiesterase ELAC protein 2
0.938601	0.875832	0.712789	1.19741	2.01146	1.96362	2.06696	1.74952	1.90541	1.32902	T			0	0.944437	0.352697	2.01884	P62917	RPL8	Homo sapiens	60S ribosomal protein L8
-1.34413	-1.81073	-1.75497	-1.41825	-0.994341	-0.23011	-0.0232449	-0.262981	-0.964384	-0.695532	T			0	0.24809	0.225067	0.626744	O60934	NBN	Homo sapiens	Nibrin
0.348396	0.808115	0.727838	0.735365	1.20104	0.591528	0.725088	1.07858	0.359819	-0.364906	T			0	0.455216	0.481385	1.05588	Q9Y4E8	USP15	Homo sapiens	Ubiquitin carboxyl-terminal hydrolase 15
-1.93077	-1.43912	-3.10508	-1.34852	-2.48383	-1.58402	-1.57806	-0.796989	-2.25709	-0.806309	T			0	0.448505	-0.595176	-1.04251	Q6PI48	DARS2	Homo sapiens	Aspartate--tRNA ligase, mitochondrial
-1.51134	-0.718504	-1.72834	-1.72256	-3.69309	-1.59491	-1.39681	-0.794195	-3.41562	-0.217251	T			0	0.241739	-0.75258	-0.612792	Q9P035	HACD3	Homo sapiens	Very-long-chain (3R)-3-hydroxyacyl-CoA dehydratase 3
1.04101	0.971136	0.834826	1.21918	1.66758	1.6996	1.90335	1.55635	1.62795	1.43747	T			0	1.10049	0.216251	2.3404	O14776	TCERG1	Homo sapiens	Transcription elongation regulator 1
1.54374	1.00642	0.955495	1.20205	0.632582	0.815105	0.499367	0.916639	0.299669	0.52635	T			0	0.123228	0.0681318	0.337139	Q9H223	EHD4	Homo sapiens	EH domain-containing protein 4
-3.7446	-3.26937	-3.44145	-2.21881	-2.35123	-2.2883	-1.86561	-2.24088	-3.3565	-0.673346	T			0	0.0332733	-0.0781402	-0.0985364	Q13867	BLMH	Homo sapiens	Bleomycin hydrolase
-1.88884	-0.792433	-1.23284	-0.315403	0.634609	1.07573	0.864794	0.706001	0.167923	0.359833	T			0	1.03692	0.447126	2.20781	P45973	CBX5	Homo sapiens	Chromobox protein homolog 5
0.371626	0.27367	0.105475	0.0662994	-0.13529	0.467464	0.495464	0.625511	0.416553	0.481991	T			0	0.467724	-0.232139	-1.08073	P51532	SMARCA4	Homo sapiens	Transcription activator BRG1
1.64229	0.979132	1.98538	0.928562	0.208755	0.2169	-0.273558	-0.312325	-0.133278	0.230339	T			0	0.208293	0.122454	0.538146	P30622	CLIP1	Homo sapiens	CAP-Gly domain-containing linker protein 1
0.563099	0.0359116	1.1623	0.0788822	0.275303	-0.777292	-2.54755	-0.615719	-0.0458355	-1.57363	T			0	0.104394	-0.271449	-0.289853	Q9P0K7	RAI14	Homo sapiens	Ankycorbin
0.757944	0.871422	1.0182	0.67947	0.0833607	-0.106861	-0.265053	-0.000732422	0.260212	-0.208866	T			0	0.267505	-0.113056	-0.669001	Q9Y6W5	WASF2	Homo sapiens	Wiskott-Aldrich syndrome protein family member 2
-0.321518	-0.0758362	0.113421	0.179907	-1.01861	-0.0804825	-0.558058	-0.0444431	-0.310162	-0.285856	T			0	0.52521	-0.338896	-1.19415	Q02809	PLOD1	Homo sapiens	Procollagen-lysine,2-oxoglutarate 5-dioxygenase 1
0.545553	0.944067	-0.0237474	0.926199	0.261337	0.785324	0.571291	0.920652	-0.0135822	0.687202	T			0	0.0081272	0.00789324	0.0247225	Q7L9L4|Q9H8S9	MOB1B|MOB1A	Homo sapiens	MOB kinase activator 1B|MOB kinase activator 1A
0.507545	0.614569	0.562261	0.681316	0.300455	0.649641	0.866838	0.62681	0.10969	0.757498	T			0	0.156489	0.107646	0.417948	P45880	VDAC2	Homo sapiens	Voltage-dependent anion-selective channel protein 2
-0.482725	0.367292	0.472974	0.067255	-0.846619	-0.312248	-0.049654	-0.121094	-0.696754	0.487947	T			0	0.284829	-0.292873	-0.706238	Q9UDT6	CLIP2	Homo sapiens	CAP-Gly domain-containing linker protein 2
-0.324083	-0.215954	-0.24393	0.247847	-1.44611	-0.643179	-0.568848	-0.516817	-1.44056	-0.550823	T			0	0.0412199	-0.0499783	-0.121098	P19474	TRIM21	Homo sapiens	E3 ubiquitin-protein ligase TRIM21
0.507185	0.581175	0.169599	0.800375	0.588615	0.48914	0.887686	0.882477	0.42742	0.48126	T			0	0.112656	0.0580947	0.310744	Q9UKF6	CPSF3	Homo sapiens	Cleavage and polyadenylation specificity factor subunit 3
-0.870323	-0.591953	-0.42409	-0.196844	0.269175	-0.235209	0.0441589	-0.375988	-0.186275	-0.2962	T			0	0.936327	0.312196	2.00246	Q13428	TCOF1	Homo sapiens	Treacle protein
-1.3826	-0.506693	-2.0582	-1.3203	-0.835194	-0.826138	-0.663843	-1.01504	-0.837049	-1.16949	T			0	0.980026	0.232135	2.09105	Q01831	XPC	Homo sapiens	DNA repair protein complementing XP-C cells
-0.749439	-0.665133	-1.00916	-0.336926	-0.945351	-1.45933	-0.979321	-0.931152	-1.58358	-1.03855	T			0	0.0758974	0.056427	0.215859	Q9Y5K8	ATP6V1D	Homo sapiens	V-type proton ATPase subunit D
1.85985	1.74198	1.97543	1.78276	1.44781	-0.103992	0.800606	0.867847	0.312401	0.965715	T			0	0.000339786	-0.000514984	-0.00104277	Q99543	DNAJC2	Homo sapiens	DnaJ homolog subfamily C member 2
2.38519	2.03283	1.29934	2.00514	1.59544	1.65227	2.45351	2.43545	1.36096	1.73344	T			0	0.0465953	0.0571225	0.13617	P62847	RPS24	Homo sapiens	40S ribosomal protein S24
2.67407	2.87584	2.64515	2.61793	1.71502	1.53177	1.86094	2.09971	1.45483	1.38871	T			0	0.0785543	0.0548242	0.222894	P55010	EIF5	Homo sapiens	Eukaryotic translation initiation factor 5
2.36633	2.74351	1.80759	2.53784	2.11004	1.50074	2.02798	2.48733	1.26294	2.80211	T			0	0.236357	-0.304544	-0.600915	P62304	SNRPE	Homo sapiens	Small nuclear ribonucleoprotein E
-2.29661	-2.11564	-2.63092	-2.9109	-1.46978	-1.81236	-1.54353	-1.79382	-1.03029	-2.08412	T			0	0.0279123	0.0275173	0.0831177	Q9Y580	RBM7	Homo sapiens	RNA-binding protein 7
0.630171	-0.587822	-1.04859	-2.01279	-0.617407	-2.18016	-2.43138	-0.899832	0.394846	-1.09331	T			0	0.756973	-1.21021	-1.64655	O43399	TPD52L2	Homo sapiens	Tumor protein D54
0.829641	0.669422	1.48828	0.709597	1.0256	0.0830936	0.131159	0.287519	0.548052	0.416273	T			0	0.00414471	-0.00399653	-0.0126646	O95817	BAG3	Homo sapiens	BAG family molecular chaperone regulator 3
0.669506	0.968159	0.370997	0.805424	-0.48954	-0.581306	-0.100979	0.172039	-0.430645	0.239296	T			0	0.673603	-0.384172	-1.48376	Q86X83	COMMD2	Homo sapiens	COMM domain-containing protein 2
0.265749	0.139673	0.251185	-0.093996	-0.376032	-0.516005	-0.216497	-0.772272	-0.00576019	-0.87545	T			0	0.250266	0.18165	0.63151	Q9UNI6	DUSP12	Homo sapiens	Dual specificity protein phosphatase 12
-2.99306	-3.35009	-4.01562	-4.33992	-2.66141	-3.2531	-2.90774	-2.67405	-2.48069	-3.24763	T			0	0.186071	-0.13996	-0.487338	Q8NCF5	NFATC2IP	Homo sapiens	NFATC2-interacting protein
-2.33499	-2.45087	-1.25692	-2.32083	-0.13203	-0.881327	-1.06409	-1.44647	-0.778969	-1.22881	T			0	0.592201	0.458934	1.32517	Q9NVX2	NLE1	Homo sapiens	Notchless protein homolog 1
-0.357512	-0.522488	-0.424838	-0.741869	-0.168886	-0.661366	-0.127989	-0.599247	-0.663172	-0.319124	T			0	0.44322	0.207767	1.03196	Q6UN15	FIP1L1	Homo sapiens	Pre-mRNA 3'-end-processing factor FIP1
-3.05514	-2.41255	-3.52174	-2.39945	-3.45885	-2.20885	-2.5008	-2.19621	-4.35063	-3.52147	T			0	0.360607	0.63327	0.864848	Q86W56	PARG	Homo sapiens	Poly(ADP-ribose) glycohydrolase
0.418474	0.28318	0.766486	0.366661	-1.07378	0.16242	-0.433069	0.0186481	-0.565903	0.545746	T			0	0.393726	-0.447641	-0.932426	P09012	SNRPA	Homo sapiens	U1 small nuclear ribonucleoprotein A
-0.0640125	-0.579617	-0.565194	-0.0532494	-0.190517	0.155407	0.774691	0.869276	0.13554	-0.0131989	T			0	0.0751987	-0.0840123	-0.214004	Q9UKD2	MRTO4	Homo sapiens	mRNA turnover protein 4 homolog
-3.95581	-3.11576	-3.18108	-4.5044	-3.86536	-3.34895	-3.12028	-3.01346	-3.68314	-3.47689	T			0	0.0629927	-0.0536989	-0.181253	Q92759	GTF2H4	Homo sapiens	General transcription factor IIH subunit 4
-0.31489	-0.300547	0.146644	-0.475971	-0.903599	-1.75983	-2.02604	-1.30215	-0.833597	-3.50903	T			0	0.131328	0.318436	0.35712	P48634	PRRC2A	Homo sapiens	Protein PRRC2A
0.292837	0.435953	-0.675311	0.112162	-1.94336	-0.344929	-1.13615	-0.352917	-0.141773	-0.253674	T			0	0.893512	-0.892025	-1.91649	O95470	SGPL1	Homo sapiens	Sphingosine-1-phosphate lyase 1
-0.00901031	-0.705215	-0.174903	-0.518812	-1.15597	-1.81155	-1.49508	-0.86722	-1.80482	-1.50399	T			0	0.102546	-0.0955238	-0.285149	Q9NYB9	ABI2	Homo sapiens	Abl interactor 2
-0.455198	-0.692717	-0.376796	-1.19153	-1.11606	-2.15771	-2.07181	-1.86017	-1.09794	-1.04839	T			0	0.452635	-0.446362	-1.05074	Q9Y5S2	CDC42BPB	Homo sapiens	Serine/threonine-protein kinase MRCK beta
-0.331646	-0.653118	-0.784713	-0.899977	-1.12134	-1.53349	-2.51203	-2.44274	-3.54363	-2.25904	T			0	0.826726	1.02619	1.78376	Q6NYC8	PPP1R18	Homo sapiens	Phostensin
-0.978907	-1.13163	-1.16996	-0.959129	0.777298	0.328043	0.386963	0.212612	0.84663	-0.732475	T			0	0.333817	0.388512	0.809478	Q9NXH9	TRMT1	Homo sapiens	tRNA (guanine(26)-N(2))-dimethyltransferase
-3.59012	-4.86784	-3.93545	-3.64402	-0.168642	-0.863392	-0.545792	-1.35802	-0.186852	-1.96129	T			0	0.503461	0.642778	1.15137	Q9HAW4	CLSPN	Homo sapiens	Claspin
0.0134163	1.05863	0.332763	0.802851	-0.758841	0.248825	-0.164038	0.258646	-0.628298	0.42415	T			0	0.21523	-0.242851	-0.5538	P61019	RAB2A	Homo sapiens	Ras-related protein Rab-2A
-1.89493	-0.848303	-1.78087	-1.7249	-0.794193	-0.7707	-0.40007	-0.44269	-0.89155	-0.550203	T			0	0.049515	-0.0268402	-0.144293	P49903	SEPHS1	Homo sapiens	Selenide, water dikinase 1
2.53756	2.27762	2.82964	2.22261	1.24655	0.796955	1.02665	1.50895	1.7672	1.30462	T			0	1.2672	-0.503535	-2.70078	Q9NYL9	TMOD3	Homo sapiens	Tropomodulin-3
-0.219557	-0.707804	-1.05448	-1.35582	-0.933653	-1.0577	-0.0560246	-0.23634	-0.54347	-0.900106	T			0	0.121132	-0.122489	-0.331935	Q96FZ2	HMCES	Homo sapiens	Embryonic stem cell-specific 5-hydroxymethylcytosine-binding protein
-0.853733	-1.4288	-1.58801	-1.07669	-1.3344	-0.925573	-1.25339	-1.36454	-1.03694	-0.92675	T			0	0.124459	-0.0617091	-0.340189	P11310	ACADM	Homo sapiens	Medium-chain specific acyl-CoA dehydrogenase, mitochondrial
-1.48121	-2.57741	-2.04867	-3.21767	-0.619251	-2.0927	-1.40965	-1.87596	-0.328615	-2.85581	T			0	0.135844	0.312926	0.368171	Q96SY0	INTS14	Homo sapiens	Integrator complex subunit 14
-0.609797	-0.270296	-0.686488	-0.434624	-0.132078	-0.0375328	0.333689	0.165405	-0.792673	-0.360649	T			0	0.545183	0.383998	1.23331	Q9H4A4	RNPEP	Homo sapiens	Aminopeptidase B
1.03212	-0.319639	0.35572	-0.291285	1.73433	0.482643	-0.110498	-0.0255051	1.37377	1.27673	T			0	0.0868338	-0.172838	-0.244632	Q9H307	PNN	Homo sapiens	Pinin
-1.23921	-1.27644	-1.23524	-0.897734	-1.72369	-2.15055	-2.0848	-2.25202	-1.71287	-3.35035	T			0	0.38004	0.452066	0.904607	Q9NSC5	HOMER3	Homo sapiens	Homer protein homolog 3
-0.733641	-0.435316	-0.17722	-0.62818	-0.680202	-1.08237	-0.822615	-0.71035	-1.1094	-0.827187	T			0	0.041983	0.0205828	0.123247	P49257	LMAN1	Homo sapiens	Protein ERGIC-53
-0.499994	-0.788282	-0.402591	-0.299528	-0.544477	-0.657644	-1.10348	-0.846411	-1.15803	-0.0715046	T			0	0.0735241	-0.0765514	-0.209549	P61106	RAB14	Homo sapiens	Ras-related protein Rab-14
0.570837	-0.293722	-0.107448	-0.625237	0.260178	-0.0448589	-0.0205498	-0.0933857	-0.256142	0.0169601	T			0	0.628156	0.175779	1.39524	Q92804	TAF15	Homo sapiens	TATA-binding protein-associated factor 2N
0.556305	1.16955	1.02254	1.36711	0.785095	0.126125	0.462322	0.424133	0.801622	0.49522	T			0	0.200296	-0.115811	-0.519982	Q9Y5A9	YTHDF2	Homo sapiens	YTH domain-containing family protein 2
-2.06445	-2.02308	-1.03693	-1.77441	-1.54606	-0.993464	-1.1517	-1.60832	-1.40177	-1.40912	T			0	0.612977	0.242664	1.36567	Q9Y3C6	PPIL1	Homo sapiens	Peptidyl-prolyl cis-trans isomerase-like 1
-1.34552	-2.83984	-2.00438	-2.59418	-0.509954	-1.11305	-1.01508	-1.28102	0.252626	-2.2253	T			0	0.0986311	0.205204	0.27514	P51948	MNAT1	Homo sapiens	CDK-activating kinase assembly factor MAT1
-0.142229	1.33947	0.506928	1.28934	-0.238903	0.427494	-0.193794	0.494156	-0.927624	0.928366	T			0	0.0996256	-0.1667	-0.277688	Q9UPU5	USP24	Homo sapiens	Ubiquitin carboxyl-terminal hydrolase 24
-0.903337	-0.0878773	-1.18869	0.11919	-0.305601	-0.944288	-0.440041	-0.762787	-1.27995	-1.14572	T			0	0.939738	0.499511	2.00935	Q92990	GLMN	Homo sapiens	Glomulin
1.38312	1.73494	1.09979	1.67336	0.611935	0.32296	0.967722	0.391142	0.61801	0.587784	T			0	0.196181	0.101894	0.510583	Q9H3S7	PTPN23	Homo sapiens	Tyrosine-protein phosphatase non-receptor type 23
0.559767	1.27415	1.0079	1.83	0.176098	1.23217	0.983021	1.11689	0.106535	1.12676	T			0	0.00970722	0.0137037	0.029477	O15511	ARPC5	Homo sapiens	Actin-related protein 2/3 complex subunit 5
0.087923	0.0683002	-0.101577	0.152794	-0.946417	-0.234217	-0.220112	-0.00196838	-0.514355	-0.443661	T			0	0.195646	-0.146921	-0.509359	Q96KG9	SCYL1	Homo sapiens	N-terminal kinase-like protein
0.610001	0.747576	-0.0699663	0.625525	0.243006	0.538115	0.559437	0.735416	0.251207	0.431118	T			0	0.050699	-0.0257282	-0.147575	P08559	PDHA1	Homo sapiens	Pyruvate dehydrogenase E1 component subunit alpha, somatic form, mitochondrial
-1.66433	-3.84801	-1.89309	-2.76996	-0.737438	-2.00617	-1.6216	-2.26347	-0.346603	-3.13161	T			0	0.194754	0.458828	0.507316	Q9H0U9	TSPYL1	Homo sapiens	Testis-specific Y-encoded-like protein 1
-1.96545	-1.4445	-1.51882	-1.88304	-1.91044	-1.57353	-1.15448	-1.14387	-1.39168	-1.62203	T			0	0.244945	-0.160291	-0.619844	Q96C36	PYCR2	Homo sapiens	Pyrroline-5-carboxylate reductase 2
1.2689	1.6634	1.6448	1.95198	0.290844	1.09361	0.792938	1.36648	0.644712	1.35194	T			0	0.519685	-0.395245	-1.18329	Q00688	FKBP3	Homo sapiens	Peptidyl-prolyl cis-trans isomerase FKBP3
-3.80608	-2.59686	-3.90901	-2.6913	-2.66106	-2.3536	-2.96809	-3.28362	-3.30728	-2.91303	T			0	1.09086	0.507063	2.32016	Q5VWZ2	LYPLAL1	Homo sapiens	Lysophospholipase-like protein 1
-0.563154	-0.980946	-3.57304	-1.39191	-2.41196	-1.43188	-2.09369	-1.08743	-2.23156	-0.961176	T			0	0.48377	-0.552453	-1.11251	Q96A33	CCDC47	Homo sapiens	Coiled-coil domain-containing protein 47
-2.91598	-0.918489	-2.97149	-1.06579	-0.947138	-1.88102	-1.28417	-1.61255	-1.55298	-1.36272	T			0	0.186993	0.138639	0.489466	Q8IXI1	RHOT2	Homo sapiens	Mitochondrial Rho GTPase 2
-0.820583	0.0560513	-0.570287	-0.348366	-1.48746	-1.40854	-1.75447	-0.934309	0.050705	-1.06037	T			0	1.15755	-0.902165	-2.46156	Q5T0N5	FNBP1L	Homo sapiens	Formin-binding protein 1-like
-0.292217	-1.53897	-0.709798	-1.10206	-1.21479	-2.05922	-1.56762	1.28618	-1.0998	-1.86924	T			0	0.464016	-1.05293	-1.07337	O75179	ANKRD17	Homo sapiens	Ankyrin repeat domain-containing protein 17
0.136242	-0.775324	0.433305	-0.513569	-0.157236	-1.94114	-2.5587	-3.4966	-0.634523	-4.00501	T			0	0.38339	1.15968	0.911431	Q8IWZ3	ANKHD1	Homo sapiens	Ankyrin repeat and KH domain-containing protein 1
1.72588	1.38026	1.87829	1.68727	0.725449	0.446707	0.22382	0.137856	0.0943451	0.658596	T			0	0.293737	0.168393	0.725226	O14639	ABLIM1	Homo sapiens	Actin-binding LIM protein 1
-3.90419	-2.27407	-4.71881	-3.84114	-3.00799	-2.38448	-2.79633	-1.64809	-2.88126	-1.60609	T			0	0.68153	-0.68445	-1.49921	Q96S44	TP53RK	Homo sapiens	EKC/KEOPS complex subunit TP53RK
-0.462147	0.0698929	-0.646962	0.0853748	-3.28322	-1.23055	-1.49576	-1.09488	-3.57134	-2.53163	T			0	0.153384	0.396108	0.410537	Q9HAU5	UPF2	Homo sapiens	Regulator of nonsense transcripts 2
0.66832	1.26543	0.163398	1.23861	-3.35881	-0.208467	0.158791	0.504984	-0.070446	0.215494	T			0	0.527492	-1.35284	-1.19862	P18031	PTPN1	Homo sapiens	Tyrosine-protein phosphatase non-receptor type 1
-0.225672	0.586063	-0.0225649	0.985661	-0.771074	-0.143614	-0.0985622	-0.0889626	-1.09145	-0.174519	T			0	0.106032	0.113894	0.294015	Q9UH65	SWAP70	Homo sapiens	Switch-associated protein 70
-0.777145	0.546158	-1.04449	-1.01021	-1.15021	-0.54283	-0.62809	-1.06249	-1.0344	-0.621622	T			0	0.217102	0.132463	0.558009	Q9Y4Z0	LSM4	Homo sapiens	U6 snRNA-associated Sm-like protein LSm4
-2.29496	-1.05801	-1.41606	-0.959349	-2.03731	-1.44823	-1.52891	-1.84707	-2.20396	-1.8449	T			0	0.598687	0.293829	1.33782	Q8TBX8	PIP4K2C	Homo sapiens	Phosphatidylinositol 5-phosphate 4-kinase type-2 gamma
-0.407721	-1.62985	-2.5094	-3.6173	-3.47838	-4.27651	-2.08612	-2.18898	-1.9753	-2.21903	T			0	0.828892	-1.15257	-1.78804	O15084	ANKRD28	Homo sapiens	Serine/threonine-protein phosphatase 6 regulatory ankyrin repeat subunit A
-0.408802	0.400314	0.462016	0.109262	-1.3646	-2.78885	-1.40847	-0.129595	-1.24464	-0.543056	T			0	1.00028	-1.21488	-2.13243	Q92609	TBC1D5	Homo sapiens	TBC1 domain family member 5
2.48814	2.94791	1.90694	3.06005	2.20404	2.46337	2.40984	2.50545	2.21917	2.3291	T			0	0.0227917	0.00783984	0.0682347	P59998	ARPC4	Homo sapiens	Actin-related protein 2/3 complex subunit 4
-0.598621	-0.227999	-0.762341	-0.23443	-2.01371	-1.08203	-1.15535	-1.17789	-2.13036	-0.546698	T			0	0.0852747	-0.13205	-0.24056	Q8TF05	PPP4R1	Homo sapiens	Serine/threonine-protein phosphatase 4 regulatory subunit 1
-0.940931	-0.735607	-1.58581	-0.486881	-1.06225	-0.0533428	-0.35227	-0.751097	-1.47139	-0.673716	T			0	0.534897	0.47611	1.21315	Q5VW32	BROX	Homo sapiens	BRO1 domain-containing protein BROX
1.00664	1.03596	0.817107	1.11232	0.147453	0.558359	-0.176569	0.00400543	-0.470205	0.422935	T			0	0.222808	0.190836	0.570793	Q14141	2024-09-06	Homo sapiens	Septin-6
-1.30469	0.0734653	-1.59014	-0.119062	-1.65533	0.515049	0.213411	0.0867424	-0.850842	-0.179012	T			0	0.00240881	0.00541242	0.00737493	Q8NI27	THOC2	Homo sapiens	THO complex subunit 2
2.01398	1.71956	1.29004	1.85004	2.0675	2.25043	2.432	2.19074	2.41136	1.80856	T			0	0.214112	0.113084	0.551285	P50914	RPL14	Homo sapiens	60S ribosomal protein L14
1.94041	1.90571	0.925918	1.70446	2.26083	2.3604	2.12577	2.19638	1.55958	1.90863	T			0	0.854287	0.3608	1.83835	Q07020	RPL18	Homo sapiens	60S ribosomal protein L18
0.611759	1.02085	1.08556	1.01077	0.970625	1.22102	0.920471	1.03864	0.532526	1.04984	T			0	0.34979	0.163699	0.842573	Q03252	LMNB2	Homo sapiens	Lamin-B2
0.00507736	0.0100975	0.086278	-0.326597	-0.979229	-1.75931	-0.80509	-0.548664	-0.446873	-2.01161	T			0	0.110762	-0.178827	-0.305977	O60784	TOM1	Homo sapiens	Target of Myb protein 1
-0.809834	-0.427736	-1.9541	-0.867325	-0.342535	0.162767	-0.306509	-0.281204	-0.351061	-0.279043	T			0	0.358932	0.141677	0.861405	P51398	DAP3	Homo sapiens	28S ribosomal protein S29, mitochondrial
0.140398	-0.968517	0.427718	-0.286749	-1.4775	-0.437141	-0.564764	-0.517086	-1.01315	-1.43947	T			0	0.143595	0.163436	0.386999	Q96D46	NMD3	Homo sapiens	60S ribosomal export protein NMD3
0.111816	-0.490042	0.0666189	-0.744308	-0.9126	-1.55892	-1.26342	-1.15216	-0.618923	-1.39012	T			0	0.258204	-0.191245	-0.648829	Q9NXR1	NDE1	Homo sapiens	Nuclear distribution protein nudE homolog 1
-1.26978	-0.844965	-1.46966	-1.81074	-0.667892	-0.996513	-0.512718	-0.0308208	-3.57563	-0.179085	T			0	0.174153	0.536136	0.459637	Q9NZT1	CALML5	Homo sapiens	Calmodulin-like protein 5
-1.00052	-0.424007	-1.17993	-1.11053	-2.27845	-1.13371	-1.12217	-0.834169	-3.3659	-1.14953	T			0	0.111322	0.271757	0.307387	P28288	ABCD3	Homo sapiens	ATP-binding cassette sub-family D member 3
-1.49507	-1.63794	-0.219167	-0.747328	-0.199966	-0.471443	-0.544369	-0.334385	-0.325876	-0.662418	T			0	0.0826475	0.0356337	0.233676	P52294	KPNA1	Homo sapiens	Importin subunit alpha-5
0.235638	-0.353418	-0.354249	-0.70013	-0.997211	-3.05391	-3.36203	-3.51486	-0.76865	-0.332375	T			0	0.305709	-0.932422	-0.750588	Q9HBL0	TNS1	Homo sapiens	Tensin-1
0.4863	1.17811	0.343846	1.39407	-3.01013	0.343918	0.292284	0.251614	-0.572607	0.469141	T			0	0.295284	-0.840694	-0.728514	Q9HCE1	MOV10	Homo sapiens	Putative helicase MOV-10
-1.50735	-2.77711	-2.35805	-2.33684	0.0411015	-1.02684	-0.536631	-0.876165	0.00681496	-1.468	T			0	0.197863	0.271659	0.514429	Q9BSV6	TSEN34	Homo sapiens	tRNA-splicing endonuclease subunit Sen34
1.19588	1.35522	1.14685	1.40478	1.41054	1.52057	1.89025	1.64392	1.55283	1.02795	T			0	0.342054	0.198886	0.826575	Q96KB5	PBK	Homo sapiens	Lymphokine-activated killer T-cell-originated protein kinase
1.75141	1.6214	0.874351	1.6658	1.96512	1.9682	2.32525	2.00354	1.78356	1.71998	T			0	0.785112	0.2505	1.70176	P40429	RPL13A	Homo sapiens	60S ribosomal protein L13a
-0.938776	-1.22832	-1.4952	-1.4876	-0.0538731	-0.524694	-0.263798	-0.498589	-0.3899	-0.619955	T			0	0.664115	0.222026	1.46528	Q99496	RNF2	Homo sapiens	E3 ubiquitin-protein ligase RING2
-0.870689	-0.201778	-0.859643	-0.392305	0.105698	0.488119	0.579264	0.356398	-0.211903	0.00537109	T			0	0.707285	0.341071	1.54943	Q9NTZ6	RBM12	Homo sapiens	RNA-binding protein 12
2.44584	1.9008	2.43463	1.99486	1.84057	1.58638	1.13431	1.37661	1.93291	1.1415	T			0	0.0399619	0.0367451	0.117549	P62491|Q15907	RAB11A|RAB11B	Homo sapiens	Ras-related protein Rab-11A|Ras-related protein Rab-11B
1.57438	0.900101	1.86248	1.16398	0.760508	0.593262	0.217785	0.760555	0.866673	0.682915	T			0	0.659418	-0.246196	-1.45613	O14745	SLC9A3R1	Homo sapiens	Na(+)/H(+) exchange regulatory cofactor NHE-RF1
-0.234632	-0.3748	-0.374324	-0.0784187	-0.916691	-1.14989	-0.640017	-0.618542	-0.966513	-0.661957	T			0	0.34588	-0.153196	-0.834494	Q9NWS0	PIH1D1	Homo sapiens	PIH1 domain-containing protein 1
0.252251	-0.420822	0.0263834	-0.164284	-2.01965	-0.857996	-0.910982	-0.576935	-4.08691	-0.187414	T			0	0.0978718	0.354209	0.273193	O15269	SPTLC1	Homo sapiens	Serine palmitoyltransferase 1
-2.07798	-1.84621	-2.61909	-1.99316	-1.4106	-0.661648	-0.454449	-0.89127	-0.998075	-1.16843	T			0	0.230222	0.177027	0.587319	Q8WVB6	CHTF18	Homo sapiens	Chromosome transmission fidelity protein 18 homolog
-5.51174	-4.18418	-4.51032	-4.46452	-4.07713	-3.5035	-2.79337	-3.31481	-3.74515	-3.67933	T			0	0.111766	0.121759	0.308505	O75448	MED24	Homo sapiens	Mediator of RNA polymerase II transcription subunit 24
-2.47507	-0.658964	-2.34877	-1.23164	-2.79134	-3.47263	-1.65196	-1.28607	-3.90502	-3.55952	T			0	0.102263	0.278228	0.284427	Q6PD74	AAGAB	Homo sapiens	Alpha- and gamma-adaptin-binding protein p34
1.37077	1.17413	0.391521	1.63766	1.33575	1.97964	2.23074	1.77922	1.82655	1.0976	T			0	0.324406	0.280919	0.789857	P46779	RPL28	Homo sapiens	60S ribosomal protein L28
2.65785	3.43236	3.03056	3.32033	2.08018	3.92373	3.50463	3.79612	2.59376	3.79331	T			0	0.119343	-0.22488	-0.327481	P55769	SNU13	Homo sapiens	NHP2-like protein 1
-0.325945	-0.172857	-0.700803	0.458832	0.712513	1.04583	1.43898	1.02525	0.126263	0.617296	T			0	0.643572	0.476173	1.42527	Q92541	RTF1	Homo sapiens	RNA polymerase-associated protein RTF1 homolog
-0.375956	-0.788174	-0.443748	-0.252125	-0.14764	-0.138229	0.206135	0.244211	0.546236	-0.425129	T			0	0.182466	-0.148351	-0.478993	P49005	POLD2	Homo sapiens	DNA polymerase delta subunit 2
-1.17845	-0.818077	-1.41558	-1.07212	-0.478197	-0.367304	-0.12702	-0.308975	-0.512558	-0.739262	T			0	0.534199	0.196091	1.21178	Q9UBU9	NXF1	Homo sapiens	Nuclear RNA export factor 1
-0.103249	0.232485	-0.606124	0.359638	0.257061	1.27765	0.921814	1.07752	-0.144398	0.771036	T			0	0.204557	0.250788	0.529678	P61313	RPL15	Homo sapiens	60S ribosomal protein L15
-0.55628	-0.440084	-1.72943	-0.860428	0.274603	-0.52503	-0.895935	-1.12718	-0.589767	-1.37913	T			0	0.712903	0.649904	1.56039	Q9Y3Y2	CHTOP	Homo sapiens	Chromatin target of PRMT1 protein
1.19541	1.51295	1.32371	1.35256	0.460314	0.657232	0.445082	0.545506	0.229225	0.681578	T			0	0.0833921	0.0354398	0.23563	P50552	VASP	Homo sapiens	Vasodilator-stimulated phosphoprotein
1.12415	1.33558	0.611873	1.2425	-0.0267982	1.21706	1.15199	1.62735	0.164791	0.349451	T			0	0.0370316	0.0668875	0.10925	Q14738	PPP2R5D	Homo sapiens	Serine/threonine-protein phosphatase 2A 56 kDa regulatory subunit delta isoform
-0.763628	1.57578	-0.421374	1.59533	-0.332745	0.889692	0.616619	0.90704	-0.409054	0.70075	T			0	0.00498251	-0.00838979	-0.0152102	Q8TC12	RDH11	Homo sapiens	Retinol dehydrogenase 11
-1.67698	-0.179302	-0.43896	0.52652	-1.64956	1.02057	-0.158836	0.104324	-1.72235	1.66861	T			0	0.0789624	-0.279469	-0.223972	P04080	CSTB	Homo sapiens	Cystatin-B
-0.332596	-0.634521	-0.589023	-0.368862	-0.101875	-0.785223	-0.715853	-0.985701	-0.642344	-0.608206	T			0	0.353375	0.2111	0.849967	P25686	DNAJB2	Homo sapiens	DnaJ homolog subfamily B member 2
-0.582964	-0.935297	-1.40752	-0.860672	-0.178082	-0.857109	-1.50002	-0.950483	-0.814705	-0.703726	T			0	0.0189317	-0.0220973	-0.0569122	O96000	NDUFB10	Homo sapiens	NADH dehydrogenase [ubiquinone] 1 beta subcomplex subunit 10
2.49998	1.77275	1.39686	2.26431	2.92555	2.3161	2.5789	2.66165	3.41827	2.73951	T			0	0.485944	-0.33296	-1.11681	Q5VT52	RPRD2	Homo sapiens	Regulation of nuclear pre-mRNA domain-containing protein 2
1.15721	0.74593	1.46311	0.942345	0.188057	0.701216	0.404703	-0.0179672	0.575985	0.0424328	T			0	0.408386	0.231175	0.962074	P51153	RAB13	Homo sapiens	Ras-related protein Rab-13
0.463385	0.461948	0.591449	0.495434	-0.659794	-0.421476	-0.768547	-0.546255	-0.194498	-0.524324	T			0	0.565403	-0.194913	-1.27286	O60826	CCDC22	Homo sapiens	Coiled-coil domain-containing protein 22
-0.302011	-0.43948	-0.456985	-0.634199	-0.0346107	-0.0289288	-0.0545616	-0.294678	-0.309675	0.23506	T			0	0.177302	0.0837307	0.466988	P42126	ECI1	Homo sapiens	Enoyl-CoA delta isomerase 1, mitochondrial
-1.73245	-0.878906	-2.05904	-2.45938	-1.18471	-0.882074	-0.722486	-0.722052	-0.735765	-1.78549	T			0	0.149416	0.151347	0.401028	Q01658	DR1	Homo sapiens	Protein Dr1
0.548544	0.407614	0.215684	0.767893	0.820345	1.47258	1.04103	0.814827	1.11698	0.966465	T			0	0.277274	0.145228	0.69005	P35244	RPA3	Homo sapiens	Replication protein A 14 kDa subunit
0.495605	1.29791	0.695365	0.300922	-1.38841	-1.30167	-0.751467	-0.729586	-0.850199	0.552078	T			0	0.75297	-0.804615	-1.63871	O60343	TBC1D4	Homo sapiens	TBC1 domain family member 4
-1.12316	-1.69578	-0.998797	-1.63865	-1.12079	-1.46487	-1.61544	-1.42724	-2.10751	-1.57216	T			0	0.523797	0.301933	1.19137	Q16540	MRPL23	Homo sapiens	39S ribosomal protein L23, mitochondrial
1.358	0.830832	0.853953	0.953993	1.04249	0.0573521	0.308271	0.538706	1.27822	0.453394	T			0	0.294942	-0.287404	-0.727788	Q13596	SNX1	Homo sapiens	Sorting nexin-1
1.85686	1.45625	1.3849	1.71845	1.25864	1.42754	1.6929	1.49711	0.403324	1.31316	T			0	0.465451	0.388494	1.07622	P24666	ACP1	Homo sapiens	Low molecular weight phosphotyrosine protein phosphatase
-0.0775433	-0.207607	-0.0442266	-0.124685	0.304817	0.185568	0.142361	-0.304888	-0.00365257	0.0291348	T			0	1.22221	0.30405	2.60154	P49748	ACADVL	Homo sapiens	Very long-chain specific acyl-CoA dehydrogenase, mitochondrial
-0.0272427	-0.106462	0.598802	-0.362062	-3.80887	-1.45225	-1.51849	-0.714075	-0.832781	-1.2023	T			0	0.78611	-1.34349	-1.70372	P29558	RBMS1	Homo sapiens	RNA-binding motif, single-stranded-interacting protein 1
-1.23047	-1.93907	-1.72465	-1.97071	-0.531721	-0.892101	-0.564104	-0.904789	-0.488802	-1.50979	T			0	0.407189	0.305152	0.959659	Q9NXG2	THUMPD1	Homo sapiens	THUMP domain-containing protein 1
0.0505009	-0.221558	-0.390332	-0.296768	-0.666941	-0.834673	-0.470882	-0.40765	-0.521379	-0.185839	T			0	0.92727	-0.285876	-1.98421	Q9BTZ2	DHRS4	Homo sapiens	Dehydrogenase/reductase SDR family member 4
-0.641542	-0.0346622	-0.507018	0.0327129	-1.60127	-0.680626	-1.3354	-0.867079	-3.07089	-0.764578	T			0	0.17086	0.36175	0.451924	Q7Z460	CLASP1	Homo sapiens	CLIP-associating protein 1
0.0372982	-0.398993	1.43225	-0.825678	1.35924	0.558916	1.30237	0.761038	0.911392	-0.152241	T			0	0.603654	0.566777	1.3475	O14965	AURKA	Homo sapiens	Aurora kinase A
-0.130037	-0.37748	-0.279246	0.239313	-0.0527973	-1.15725	-0.947453	-1.49784	-0.836439	-1.50085	T			0	0.621847	0.559213	1.38296	P40123	CAP2	Homo sapiens	Adenylyl cyclase-associated protein 2
-0.472912	-0.803349	-0.2293	-0.564354	0.0694771	-0.586891	-0.104326	0.169792	0.326723	-0.45829	T			0	0.286474	-0.219989	-0.709752	Q96T60	PNKP	Homo sapiens	Bifunctional polynucleotide phosphatase/kinase
-1.22142	-1.28215	-1.10947	-1.8159	0.329512	-0.277002	0.174288	0.0152645	0.434729	-1.48542	T			0	0.276823	0.42074	0.689081	Q16763	UBE2S	Homo sapiens	Ubiquitin-conjugating enzyme E2 S
-1.24667	-1.74073	-1.35503	-1.7493	-1.30613	-1.82971	-1.65505	-1.76359	-1.50356	-2.04326	T			0	0.324783	0.173173	0.790646	O15160	POLR1C	Homo sapiens	DNA-directed RNA polymerases I and III subunit RPAC1
-1.18535	-2.34305	-1.08626	-1.8156	-1.77639	-2.3372	-4.44229	-3.35988	-2.1869	-3.94142	T			0	0.117614	0.310771	0.32317	Q8TB52	FBXO30	Homo sapiens	F-box only protein 30
3.25506	1.92241	2.58045	1.75611	1.00645	1.16912	0.773335	1.25986	1.50336	1.0369	T			0	0.734653	-0.283738	-1.60287	Q9UBQ5	EIF3K	Homo sapiens	Eukaryotic translation initiation factor 3 subunit K
-0.103144	-0.310057	0.0546999	-0.210644	0.975483	0.372562	0.123852	0.060173	0.336443	0.867128	T			0	0.0700636	0.0693843	0.200306	Q13242	SRSF9	Homo sapiens	Serine/arginine-rich splicing factor 9
-2.76435	-1.8568	-2.47604	-1.75428	-1.15623	-2.15455	-1.9946	-1.15761	-1.89445	-1.99222	T			0	0.0752394	-0.0870336	-0.214112	O75554	WBP4	Homo sapiens	WW domain-binding protein 4
-1.25192	-1.53727	-2.41558	-1.25822	-0.832649	-0.776171	-0.650934	-0.648855	-1.56985	-0.982328	T			0	0.49918	0.313758	1.14294	Q4G0J3	LARP7	Homo sapiens	La-related protein 7
-1.12279	-1.73248	-1.98343	-1.60079	-0.855112	-1.32598	-0.812933	-1.06299	-0.656948	-2.22401	T			0	0.252527	0.31664	0.636454	Q15054	POLD3	Homo sapiens	DNA polymerase delta subunit 3
-0.197554	-0.0382347	0.136449	-0.119221	-0.592747	0.0938492	-0.926067	-0.708363	0.101467	-0.598974	T			0	0.0646709	-0.0730317	-0.185796	Q8IVM0	CCDC50	Homo sapiens	Coiled-coil domain-containing protein 50
-1.63906	-1.31727	-1.74495	-1.34377	-2.01952	-1.65882	-1.87027	-1.77673	-1.8589	-1.43799	T			0	0.404399	-0.158328	-0.954027	Q9UFG5	C19orf25	Homo sapiens	UPF0449 protein C19orf25
-0.182919	-0.33765	-0.796695	0.0951614	-0.367071	-0.547136	0.0400524	-0.543161	-0.733629	-0.205843	T			0	0.364585	0.202826	0.873012	Q9UKK9	NUDT5	Homo sapiens	ADP-sugar pyrophosphatase
-4.10193	-4.38783	-3.27518	-4.09188	-2.84692	-3.78262	-2.04406	-2.90217	-3.81459	-3.13164	T			0	0.274609	0.391598	0.684321	Q9UBD5	ORC3	Homo sapiens	Origin recognition complex subunit 3
2.18724	2.06263	2.09815	2.23313	0.820507	1.0328	0.834431	1.3791	0.768255	1.10742	T			0	0.425883	-0.189013	-0.997271	Q13418	ILK	Homo sapiens	Integrin-linked protein kinase
0.20941	0.578945	0.454602	0.597324	-0.894905	0.00559998	-0.17881	0.268381	-0.947575	0.522039	T			0	0.223659	-0.303654	-0.572696	P27824	CANX	Homo sapiens	Calnexin
-1.47384	-1.43788	-1.07631	-1.52963	-0.775221	-0.251707	-0.320339	-0.426737	-0.350988	-0.872168	T			0	0.164295	0.100875	0.436469	O75150	RNF40	Homo sapiens	E3 ubiquitin-protein ligase BRE1B
1.58172	1.29454	1.17402	1.71799	0.141125	0.989311	0.562922	0.410515	0.773149	0.389803	T			0	0.0499477	0.0399634	0.145494	Q9NZU5	LMCD1	Homo sapiens	LIM and cysteine-rich domains protein 1
-0.821455	-1.04324	-1.05696	-1.09558	-2.97579	-1.76994	-2.29211	0.923962	-1.52227	-0.94087	T			0	1.05505	-1.83288	-2.24539	P35573	AGL	Homo sapiens	Glycogen debranching enzyme
-1.19048	-0.4356	-0.552682	0.469425	-0.349838	-1.45034	0.159119	0.314148	-0.674006	0.134445	T			0	0.347035	-0.471883	-0.836883	P46736	BRCC3	Homo sapiens	Lys-63-specific deubiquitinase BRCC36
-2.6445	-3.03933	-3.31497	-3.18014	-2.80988	-2.37495	-2.49404	-2.3265	-2.49921	-3.11434	T			0	0.116362	0.0870597	0.320038	Q13330	MTA1	Homo sapiens	Metastasis-associated protein MTA1
-0.698719	-1.80774	-2.36984	-3.57823	-3.46733	-2.28371	-2.37115	-2.26238	-1.85986	-2.62742	T			0	0.446408	-0.457509	-1.03833	Q8N1B4	VPS52	Homo sapiens	Vacuolar protein sorting-associated protein 52 homolog
-1.68179	-2.13338	-2.79384	-2.17461	-0.96579	-1.31428	-0.97756	-1.30435	-1.51472	-1.63517	T			0	1.25113	0.39887	2.66516	Q13451	FKBP5	Homo sapiens	Peptidyl-prolyl cis-trans isomerase FKBP5
1.57879	0.578564	1.17897	0.459635	0.578875	0.0740013	0.26758	0.256031	0.775833	-0.0906811	T			0	0.00778604	-0.00690905	-0.0236938	P00374	DHFR	Homo sapiens	Dihydrofolate reductase
-0.78212	-0.918652	-1.61773	-1.01285	-0.892828	-1.11944	-0.265394	-0.62772	-0.939215	-0.695007	T			0	0.0063118	-0.00524076	-0.0192393	P07741	APRT	Homo sapiens	Adenine phosphoribosyltransferase
0.0190945	-0.195734	-0.0926161	-0.232611	0.539471	0.347118	0.592249	0.295996	0.738098	-0.225527	T			0	0.317322	0.223424	0.775025	Q9NPD3	EXOSC4	Homo sapiens	Exosome complex component RRP41
-1.12437	-1.49489	-1.5724	-1.41464	-0.18714	-0.630287	-0.371273	-0.37265	-0.255667	-0.797583	T			0	0.140104	0.0790666	0.37854	Q9NW82	WDR70	Homo sapiens	WD repeat-containing protein 70
0.69957	0.975561	1.16009	0.47143	-0.299152	-0.452709	-0.767677	-0.36648	-0.326601	0.0700779	T			0	0.694427	-0.298845	-1.52435	P35240	NF2	Homo sapiens	Merlin
-1.40561	-0.306242	-0.335399	-0.473019	-0.288719	0.158552	-0.211969	0.000732422	-0.550848	0.166267	T			0	0.0179762	0.0139039	0.0540954	Q92522	H1FX	Homo sapiens	Histone H1x
-2.45194	-1.04144	-1.93759	-1.90139	-2.36682	-2.1053	-2.53592	-1.66898	-4.35149	-3.00896	T			0	0.357738	0.673795	0.858951	Q8NBS9	TXNDC5	Homo sapiens	Thioredoxin domain-containing protein 5
1.19005	1.42868	0.835881	1.25044	1.8707	1.43858	1.30705	1.28691	1.12857	1.44567	T			0	0.580459	0.251726	1.30226	P08621	SNRNP70	Homo sapiens	U1 small nuclear ribonucleoprotein 70 kDa
1.12778	0.565506	0.634215	0.388573	-0.469322	-0.499624	-0.97072	-0.708981	0.218054	-0.567112	T			0	0.37203	-0.293876	-0.888258	C9JLW8	MCRIP1	Homo sapiens	Mapk-regulated corepressor-interacting protein 1
-1.21206	-1.56127	-2.27688	-0.852219	-3.7904	-1.30541	-1.47506	-2.0069	-2.96666	-1.69495	T			0	0.0120971	0.0325416	0.0366373	Q96MX6	WDR92	Homo sapiens	WD repeat-containing protein 92
1.53428	2.27823	2.06279	2.69868	0.721907	0.901037	1.34523	1.3228	1.4055	1.12446	T			0	0.656905	-0.294863	-1.45124	O14964	HGS	Homo sapiens	Hepatocyte growth factor-regulated tyrosine kinase substrate
-0.754337	-1.13468	-0.610122	-1.46955	-0.142086	-0.496359	0.0375462	-0.0878162	0.301409	-1.23157	T			0	0.102891	0.139026	0.286028	Q13112	CHAF1B	Homo sapiens	Chromatin assembly factor 1 subunit B
1.62061	1.77515	2.09647	1.7092	1.17941	1.84171	1.55664	1.57485	1.32526	1.69505	T			0	0.00865273	-0.00580215	-0.0263058	P63000	RAC1	Homo sapiens	Ras-related C3 botulinum toxin substrate 1
-2.5875	-1.74991	-3.95462	-1.97354	4.49603	-0.933634	-1.74516	-2.02762	4.35622	-1.8566	T			0	0.0537971	0.448413	0.156131	P50213	IDH3A	Homo sapiens	Isocitrate dehydrogenase [NAD] subunit alpha, mitochondrial
-1.62736	-1.72025	-1.16654	-1.43206	-2.31119	-1.68389	-2.08953	-1.95827	-1.05426	-1.35999	T			0	0.818662	-0.570693	-1.76783	P0CG34|P0CG35	TMSB15A|TMSB15B	Homo sapiens	Thymosin beta-15A|Thymosin beta-15B
0.450644	0.624083	0.845632	0.608953	0.353426	0.463923	0.90527	0.455351	0.62466	0.294983	T			0	0.235288	0.115875	0.598552	Q71UM5	RPS27L	Homo sapiens	40S ribosomal protein S27-like
-1.35589	-2.03451	-1.65758	-1.74419	-1.97299	-0.955872	-1.45208	-1.20306	-3.23671	-1.20341	T			0	0.222263	0.420745	0.569577	Q9BYD3	MRPL4	Homo sapiens	39S ribosomal protein L4, mitochondrial
-0.915045	0.477144	-0.228675	0.470284	-2.79309	-1.15404	-1.65127	-2.42663	-2.02905	-1.28333	T			0	0.0266589	0.0468722	0.0794889	Q99417	MYCBP	Homo sapiens	c-Myc-binding protein
-1.3796	-1.56291	-0.643455	-1.93272	-0.272083	-2.11634	-1.04845	-1.87932	-1.49148	-1.75623	T			0	0.442486	0.563386	1.0305	Q13015	MLLT11	Homo sapiens	Protein AF1q
0.71678	0.278746	1.1467	0.421515	1.54047	0.0775776	0.360514	-0.0199337	1.0268	-0.344955	T			0	0.291096	0.438883	0.719608	Q9UJY1	HSPB8	Homo sapiens	Heat shock protein beta-8
0.999468	2.01444	0.524348	1.72395	1.04593	1.13302	1.35691	1.39421	0.752243	1.28548	T			0	0.0545654	0.0346438	0.158246	P26639	TARS	Homo sapiens	Threonine--tRNA ligase, cytoplasmic
-0.43549	0.605606	0.130437	0.862764	-0.43791	1.32871	1.75192	1.29333	-0.898752	0.809258	T			0	0.195008	0.479631	0.507897	P63167	DYNLL1	Homo sapiens	Dynein light chain 1, cytoplasmic
-1.37886	0.409216	-1.49078	0.60659	-2.98759	0.365965	0.654001	0.803154	-3.51716	0.96456	T			0	0.0128086	-0.0727278	-0.0387618	Q96FJ2	DYNLL2	Homo sapiens	Dynein light chain 2, cytoplasmic
2.12224	1.10886	0.884112	1.40758	0.70636	1.26855	1.60942	2.0693	1.77656	1.57626	T			0	0.956923	-0.612598	-2.0441	Q9Y3B4	SF3B6	Homo sapiens	Splicing factor 3B subunit 6
-1.98171	-2.13469	-1.37064	-2.49732	-2.70578	-2.76771	-2.67422	-1.94013	-2.62123	-2.05408	T			0	1.13086	-0.510759	-2.40462	Q9Y2S7	POLDIP2	Homo sapiens	Polymerase delta-interacting protein 2
-1.87158	-0.170477	-1.12485	-0.182945	-1.57569	-0.750851	-0.582806	-1.04838	-2.7156	-1.41208	T			0	0.567313	0.755569	1.27659	Q69YH5	CDCA2	Homo sapiens	Cell division cycle-associated protein 2
-0.30299	-1.70898	-0.829955	-2.51358	1.0811	0.516479	0.782057	-1.58957	0.978559	-0.413877	T			0	0.678514	1.13484	1.49333	Q9UNX4	WDR3	Homo sapiens	WD repeat-containing protein 3
-0.753117	0.445545	-0.186383	-0.046423	-0.474377	-0.466274	-2.09811	-0.0745411	-0.891754	-0.376509	T			0	0.404263	-0.565318	-0.953751	Q8TF09|Q9NP97	DYNLRB2|DYNLRB1	Homo sapiens	Dynein light chain roadblock-type 2|Dynein light chain roadblock-type 1
-1.91915	-1.95076	-1.00016	-1.16479	-2.48682	-2.39491	-2.6787	-3.10096	-2.28306	-2.49429	T			0	0.152791	0.10596	0.409118	Q6ZUT6	CCDC9B	Homo sapiens	Coiled-coil domain-containing protein 9B
-1.62026	-1.88013	-2.11646	-1.72284	-1.52358	-1.52114	-0.934832	-1.74719	-0.987989	-2.11455	T			0	0.306849	0.290056	0.752995	P82912	MRPS11	Homo sapiens	28S ribosomal protein S11, mitochondrial
0.870871	1.37791	2.72358	1.05299	0.334904	0.540159	-3.38533	0.666992	-0.297634	0.892591	T			0	0.401249	-1.25741	-0.947659	Q96CW5	TUBGCP3	Homo sapiens	Gamma-tubulin complex component 3
-2.89388	-3.18801	-3.80866	-3.28769	-3.82528	-1.8973	-2.36746	-2.30367	-2.98703	-3.63021	T			0	0.148275	0.276956	0.398285	Q15269	PWP2	Homo sapiens	Periodic tryptophan protein 2 homolog
2.02458	-0.464724	2.48874	-0.81967	2.89943	0.118162	-0.503294	-0.973421	2.84864	-0.382643	T			0	0.0756355	0.340576	0.215164	P30405	PPIF	Homo sapiens	Peptidyl-prolyl cis-trans isomerase F, mitochondrial
-1.12122	-1.15899	-0.995711	-0.755335	0.28462	0.345978	0.186979	0.246332	0.585449	-0.460466	T			0	0.181811	0.148754	0.477473	P0DMU7|P0DMU8|P0DMU9|P0DMV0|P0DMV1|P0DMV2|Q5DJT8|Q5HYN5|Q8NHU0	CT45A6|CT45A5|CT45A10|CT45A7|CT45A8|CT45A9|CT45A2|CT45A1|CT45A3	Homo sapiens	Cancer/testis antigen family 45 member A6|Cancer/testis antigen family 45 member A5|Cancer/testis antigen family 45 member A10|Cancer/testis antigen family 45 member A7|Cancer/testis antigen family 45 member A8|Cancer/testis antigen family 45 member A9|Cancer/testis antigen family 45 member A2|Cancer/testis antigen family 45 member A1|Cancer/testis antigen family 45 member A3
0.5263	0.707993	0.694821	0.786476	-0.0998459	0.484453	0.533396	0.287256	-0.228197	0.0960827	T			0	0.429775	0.254287	1.00507	Q96JY6	PDLIM2	Homo sapiens	PDZ and LIM domain protein 2
1.00509	0.486021	-0.238856	0.45899	1.17901	1.24358	1.04967	1.19205	0.685349	1.30542	T			0	0.185024	0.0964826	0.484916	Q9BUQ8	DDX23	Homo sapiens	Probable ATP-dependent RNA helicase DDX23
-2.30527	-2.50175	-2.91529	-2.97438	-1.58021	-1.70186	-1.08649	-2.06913	-1.09599	-1.83843	T			0	0.239113	0.211664	0.607004	Q6PJG2	ELMSAN1	Homo sapiens	ELM2 and SANT domain-containing protein 1
0.901939	0.467567	-0.809825	0.760061	-0.754387	0.175554	-0.0472183	-0.00505066	-1.22586	-0.337227	T			0	0.274006	0.31403	0.683023	A6NDG6	PGP	Homo sapiens	Glycerol-3-phosphate phosphatase
-2.24661	-1.27419	-2.98667	-1.8995	-2.3976	-2.8337	-3.13355	-2.40023	-3.17567	-2.75911	T			0	0.0105887	-0.00994515	-0.0321224	O43741	PRKAB2	Homo sapiens	5'-AMP-activated protein kinase subunit beta-2
-1.03945	-1.49486	-1.23404	-1.65539	-0.680037	-0.8946	-0.0773621	-0.404949	-0.406256	-1.15889	T			0	0.109372	0.106033	0.302469	Q00403	GTF2B	Homo sapiens	Transcription initiation factor IIB
-0.474066	-1.00744	-0.295489	-1.37008	-0.491564	-1.75735	-1.64095	-1.18378	-0.627045	-2.34047	T			0	0.0461123	0.0871461	0.134822	Q9H4H8	FAM83D	Homo sapiens	Protein FAM83D
0.453014	0.201233	0.536166	0.285334	0.169756	-0.423653	-0.511606	-0.27062	0.404865	-0.496305	T			0	0.144716	-0.134481	-0.389709	Q13177	PAK2	Homo sapiens	Serine/threonine-protein kinase PAK 2
-0.991116	-0.233461	-1.13533	-0.545738	-3.68771	-1.47652	-1.1559	-0.458441	-3.09877	-1.05721	T			0	0.193343	-0.568567	-0.50408	Q9H9T3	ELP3	Homo sapiens	Elongator complex protein 3
-1.18063	-1.59507	-2.10188	-2.13846	-1.1259	-1.51802	-1.2682	-1.36352	-1.46822	-1.65077	T			0	0.599019	0.190132	1.33847	Q96Q11	TRNT1	Homo sapiens	CCA tRNA nucleotidyltransferase 1, mitochondrial
-2.10644	-3.65099	-2.7136	-3.00278	-2.82883	-3.82332	-3.1176	-2.56471	-1.95388	-2.94712	T			0	0.86406	-0.768015	-1.85776	Q99622	C12orf57	Homo sapiens	Protein C10
-0.136627	-0.257257	-4.02054	-0.792097	-3.3025	-0.819754	-0.741158	-0.10656	-2.08319	-0.827671	T			0	0.237369	-0.61533	-0.603154	Q6UXN9	WDR82	Homo sapiens	WD repeat-containing protein 82
-0.253113	-0.21628	-0.382777	-0.23069	0.330656	-0.0178604	0.44647	0.355724	0.352919	0.240715	T			0	0.165044	-0.063364	-0.438237	Q8WXF1	PSPC1	Homo sapiens	Paraspeckle component 1
1.00016	0.93222	0.981757	1.08761	-0.662777	-0.285484	-0.254942	-0.00802231	-4.11645	0.216564	T			0	0.252951	0.901568	0.637379	Q9NS87	KIF15	Homo sapiens	Kinesin-like protein KIF15
1.00752	-0.0608921	-0.452394	0.102203	0.253281	0.171103	-0.364603	0.143642	-0.366419	0.783472	T			0	0.163147	-0.166972	-0.433753	P36776	LONP1	Homo sapiens	Lon protease homolog, mitochondrial
-1.37021	-1.00113	-1.19405	-0.723463	-0.861057	0.149178	0.177559	0.25144	-1.05879	-0.252956	T			0	0.125338	0.175327	0.342364	Q9GZL7	WDR12	Homo sapiens	Ribosome biogenesis protein WDR12
-1.35832	-1.18052	-0.818292	-1.53767	-1.11966	-0.832111	-0.683699	-1.12686	-0.100859	-1.06459	T			0	0.116903	-0.114387	-0.321391	Q96EY7	PTCD3	Homo sapiens	Pentatricopeptide repeat domain-containing protein 3, mitochondrial
-0.99752	-1.05872	-0.930808	-1.20407	-2.84132	-1.29176	-1.53845	-1.54638	-2.04662	-1.42258	T			0	0.158518	-0.21865	-0.422776	Q96FN4	CPNE2	Homo sapiens	Copine-2
-1.08745	-0.858034	-0.957015	-1.09421	-0.233435	-0.985746	-0.821894	-1.02365	-0.183559	-1.01218	T			0	0.0570808	0.0594381	0.165148	Q15004	PCLAF	Homo sapiens	PCNA-associated factor
-1.79291	-1.69351	-1.87253	-1.78466	-0.540377	-0.984016	-0.852081	-1.3451	-0.955561	-1.77657	T			0	0.979925	0.56692	2.09084	Q5SSJ5	HP1BP3	Homo sapiens	Heterochromatin protein 1-binding protein 3
-3.64704	-3.03721	-3.26151	-3.51231	-4.31548	-3.69199	-3.63821	-3.99831	-4.20028	-3.70402	T			0	0.119728	0.0856469	0.328441	Q8NCN5	PDPR	Homo sapiens	Pyruvate dehydrogenase phosphatase regulatory subunit, mitochondrial
0.0820847	-0.197266	-0.167819	-0.600319	-2.37553	-1.02196	-0.712906	-0.316486	-0.734467	-1.11437	T			0	0.506566	-0.648358	-1.15749	P43304	GPD2	Homo sapiens	Glycerol-3-phosphate dehydrogenase, mitochondrial
-0.288857	-0.330193	0.255113	-0.366936	0.400555	-1.27157	-0.163713	-0.379923	0.499689	-0.505919	T			0	0.136629	-0.216193	-0.370085	O14497	ARID1A	Homo sapiens	AT-rich interactive domain-containing protein 1A
-0.013483	-0.263517	0.472478	-0.677011	-1.03625	-1.6932	-1.38147	-1.01036	-0.463057	-1.2228	T			0	0.731556	-0.471568	-1.59682	Q13190	STX5	Homo sapiens	Syntaxin-5
-5.06369	-3.39963	-2.49458	-2.82581	-2.64934	-2.2614	-2.35618	-2.28406	-2.27533	-4.17473	T			0	0.310805	0.489067	0.761332	Q96F44	TRIM11	Homo sapiens	E3 ubiquitin-protein ligase TRIM11
0.197498	0.482595	0.563321	0.67519	0.514635	0.297752	0.378042	0.360332	-0.921274	0.0497093	T			0	0.656343	0.567221	1.45014	P46379	BAG6	Homo sapiens	Large proline-rich protein BAG6
1.15447	2.25811	1.30018	2.1763	0.345451	2.10687	2.02687	2.30963	0.386076	2.04419	T			0	0.0353512	-0.0869045	-0.104469	P25789	PSMA4	Homo sapiens	Proteasome subunit alpha type-4
-0.958981	-0.402992	-0.936414	-0.413223	-1.79801	-1.44074	-0.978889	-1.02102	-3.96417	-1.03168	T			0	0.233791	0.599745	0.595237	Q92614	MYO18A	Homo sapiens	Unconventional myosin-XVIIIa
-0.706739	-1.22071	-0.427403	-1.10427	-0.402895	-0.563021	-1.04171	-1.34629	-0.863066	-1.6336	T			0	0.969552	0.611775	2.06973	O60783	MRPS14	Homo sapiens	28S ribosomal protein S14, mitochondrial
0.726292	0.453939	0.938581	0.0909157	-0.21323	-0.419294	0.16543	-0.331821	0.0736828	-0.339724	T			0	0.0695968	0.0435893	0.199055	Q86VI3	IQGAP3	Homo sapiens	Ras GTPase-activating-like protein IQGAP3
-0.943293	-1.0268	-0.876946	-0.875694	-1.10032	-1.11833	-1.3779	-0.920982	-1.11245	-1.15443	T			0	0.520835	-0.136229	-1.18555	O94905	ERLIN2	Homo sapiens	Erlin-2
-1.0918	-0.302523	-0.878129	-0.524231	-0.328764	-0.66098	-0.816534	-0.378426	-0.568716	-0.952223	T			0	0.0479465	0.0310287	0.139935	Q02750	MAP2K1	Homo sapiens	Dual specificity mitogen-activated protein kinase kinase 1
-0.964239	-1.54296	-0.787629	-0.915506	-0.596899	-0.302383	-0.854136	-0.838114	-1.4022	-1.02046	T			0	1.02438	0.50245	2.18192	O95168	NDUFB4	Homo sapiens	NADH dehydrogenase [ubiquinone] 1 beta subcomplex subunit 4
1.6818	1.04583	1.39484	1.10634	2.22694	1.58266	1.72641	1.57399	1.802	1.31228	T			0	0.51389	0.282581	1.1719	P46776	RPL27A	Homo sapiens	60S ribosomal protein L27a
-0.0145683	-0.304245	-0.53589	0.0359859	0.660929	0.266254	0.298376	0.33337	1.098	-0.0171871	T			0	0.0618881	-0.0628751	-0.178256	O43670	ZNF207	Homo sapiens	BUB3-interacting and GLEBS motif-containing protein ZNF207
-0.834337	-1.1512	-1.04973	-0.882444	-2.54367	-0.648579	-1.44965	-0.933842	-2.3535	-0.408426	T			0	0.146694	-0.315376	-0.394481	P19404	NDUFV2	Homo sapiens	NADH dehydrogenase [ubiquinone] flavoprotein 2, mitochondrial
4.2077	4.82557	4.98063	3.89828	3.84917	5.21436	4.32122	5.04758	4.86103	5.0432	T			0	0.574074	-0.522353	-1.2898	P14174	MIF	Homo sapiens	Macrophage migration inhibitory factor
0.228411	-0.542141	-0.805919	-0.611712	-0.712231	-2.0279	-1.13662	-1.53291	-1.11178	-1.49044	T			0	0.0736867	0.0861244	0.209982	Q9NZ32	ACTR10	Homo sapiens	Actin-related protein 10
1.67127	2.20841	2.05515	2.3787	2.05555	3.80821	3.16025	3.40429	1.83817	3.26319	T			0	0.0856256	0.172781	0.241477	Q8WZ42	TTN	Homo sapiens	Titin
0.796663	1.11116	0.507964	0.797443	0.00443649	-0.19593	-0.0236988	0.554846	-0.30397	0.508154	T			0	0.495864	-0.324741	-1.1364	P61224|P62834	RAP1B|RAP1A	Homo sapiens	Ras-related protein Rap-1b|Ras-related protein Rap-1A
-2.62471	-2.7723	-2.15231	-3.25488	-1.00896	-2.90305	-1.85985	-1.80902	-0.736509	-2.28416	T			0	0.165782	-0.314056	-0.43998	Q8NI36	WDR36	Homo sapiens	WD repeat-containing protein 36
1.43623	1.23368	1.60736	1.3423	0.526592	-0.82469	-0.369492	-0.31315	0.0193768	-0.21739	T			0	0.043485	-0.0521418	-0.127468	P78559	MAP1A	Homo sapiens	Microtubule-associated protein 1A
-1.02137	0.298906	0.232287	0.318592	-1.42498	-2.42111	-0.906858	-0.743553	-1.3237	-0.982283	T			0	0.525648	-0.567804	-1.195	Q15121	PEA15	Homo sapiens	Astrocytic phosphoprotein PEA-15
0.77231	0.541952	0.180959	0.373159	0.200506	0.744015	0.344219	0.114292	0.407263	0.537395	T			0	0.137965	0.0765966	0.37334	O75489	NDUFS3	Homo sapiens	NADH dehydrogenase [ubiquinone] iron-sulfur protein 3, mitochondrial
-3.39295	-3.59542	-3.18113	-5.60002	-2.45325	-3.79393	-2.42365	-3.18298	-3.39623	-2.34253	T			0	0.0518575	0.0836353	0.15078	Q9BQ15	NABP2	Homo sapiens	SOSS complex subunit B1
-4.41859	-2.07258	-2.69063	-2.21548	-3.55215	-1.89656	-2.18826	-1.92819	-3.80508	-2.12937	T			0	0.0323784	0.0752219	0.095974	Q96ER3	SAAL1	Homo sapiens	Protein SAAL1
-2.33328	-3.74891	-3.48842	-3.47902	-3.16622	-2.90545	-2.21956	-1.47698	-3.15673	-1.73541	T			0	0.467007	-0.640706	-1.07931	A6NFN3|O43251|Q9NWB1	RBFOX3|RBFOX2|RBFOX1	Homo sapiens	RNA binding protein fox-1 homolog 3|RNA binding protein fox-1 homolog 2|RNA binding protein fox-1 homolog 1
-1.36285	-0.375204	-0.619363	0.146631	-0.996578	-1.00472	-1.06089	-1.24807	-2.4534	-0.911379	T			0	0.479063	0.516883	1.1032	Q9H4A3	WNK1	Homo sapiens	Serine/threonine-protein kinase WNK1
-0.0893841	-2.74696	0.133533	-3.56046	-3.11583	-2.02208	-2.9172	-2.46865	-1.09921	-3.25586	T			0	0.224541	-0.410465	-0.574665	O95684	FGFR1OP	Homo sapiens	FGFR1 oncogene partner
-1.02163	-0.909161	-0.974048	-1.24337	-4.25663	-1.14046	-1.22497	-1.49718	-3.7375	-0.83341	T			0	0.0468175	-0.184657	-0.136789	O75477	ERLIN1	Homo sapiens	Erlin-1
-1.95808	-3.22438	-4.25378	-2.55923	-0.740534	-1.84982	-1.85384	-1.85695	-1.10112	-2.47293	T			0	0.238679	0.328936	0.606046	Q14331	FRG1	Homo sapiens	Protein FRG1
2.41396	2.47509	2.42778	2.39285	1.93915	1.77012	1.8653	1.69015	1.49306	1.18799	T			0	1.22327	0.401126	2.60386	O75153	CLUH	Homo sapiens	Clustered mitochondria protein homolog
0.0517368	-0.411205	0.0519705	-0.458799	-1.0297	-0.957455	-0.675697	-0.548174	-0.672297	-0.473545	T			0	1.2374	-0.322945	-2.63488	Q9Y315	DERA	Homo sapiens	Deoxyribose-phosphate aldolase
-0.320778	-0.16667	-0.284162	-0.220266	-0.297497	-0.812847	-0.677946	-0.0891056	0.0257645	-0.533878	T			0	0.797284	-0.397024	-1.7257	Q13630	TSTA3	Homo sapiens	GDP-L-fucose synthase
0.767073	0.800165	0.701686	0.799397	-0.457581	-0.265598	-0.036972	0.153866	-0.425112	-0.205803	T			0	0.171618	-0.0943673	-0.453701	Q71RC2	LARP4	Homo sapiens	La-related protein 4
-1.95697	-0.893318	-1.84427	-0.660746	-1.91233	-1.27928	-0.690969	-0.73258	0.360682	-0.813805	T			0	0.80315	-0.898959	-1.73724	P36969	GPX4	Homo sapiens	Phospholipid hydroperoxide glutathione peroxidase
-2.05527	-1.56866	-1.61104	-1.89554	-1.75854	-1.58665	-0.784369	-1.19092	-1.60698	-1.35214	T			0	0.00692356	0.00682704	0.0210895	Q9Y3B2	EXOSC1	Homo sapiens	Exosome complex component CSL4
-0.741003	-1.34538	-0.979417	-1.4616	-0.646547	-1.9032	-3.13497	-1.46658	-0.566925	-1.67475	T			0	0.343222	-0.658826	-0.828995	Q07812	BAX	Homo sapiens	Apoptosis regulator BAX
-1.52518	-0.44006	-0.909057	-0.929832	-2.54931	-0.943043	-0.609694	-0.239241	-1.84649	-0.522333	T			0	0.254533	-0.497995	-0.640833	Q9Y2Z4	YARS2	Homo sapiens	Tyrosine--tRNA ligase, mitochondrial
0.253401	0.0159035	-0.259198	-0.0546837	0.490166	-0.251244	0.348688	-0.00362778	0.394186	-0.0678253	T			0	0.119492	0.0882924	0.327853	P19623	SRM	Homo sapiens	Spermidine synthase
-3.09725	-1.7712	-3.5041	-1.79457	-3.92468	-2.14083	-2.1904	-2.04671	-4.36297	-1.8874	T			0	0.00453013	0.0137248	0.0138363	P57088	TMEM33	Homo sapiens	Transmembrane protein 33
-0.602295	-1.24351	-0.42941	-1.2095	0.39168	-0.588701	-0.293873	-0.51491	-0.23657	-1.04409	T			0	0.508115	0.434891	1.16054	O43395	PRPF3	Homo sapiens	U4/U6 small nuclear ribonucleoprotein Prp3
-0.842775	-0.893555	-0.675241	-0.443073	-0.464293	-0.873329	-0.337818	-0.7391	-2.06726	-0.933298	T			0	0.706402	0.688072	1.5477	Q92882	OSTF1	Homo sapiens	Osteoclast-stimulating factor 1
0.86974	1.01152	0.775466	1.04079	0.960716	1.10521	1.02782	1.30408	0.798433	0.810907	T			0	0.1285	0.0601101	0.350166	Q92890	UFD1	Homo sapiens	Ubiquitin recognition factor in ER-associated degradation protein 1
-0.668049	-0.17639	-0.0675669	-0.122427	-0.946951	-0.826284	-1.16589	-0.752531	-3.25333	-0.3859	T			0	0.206555	0.484213	0.53421	O00743	PPP6C	Homo sapiens	Serine/threonine-protein phosphatase 6 catalytic subunit
1.19066	0.552916	0.595828	0.285608	0.300945	-0.176174	-0.0439358	-0.169691	-0.187229	-0.104456	T			0	0.554413	0.180737	1.25137	Q14694	USP10	Homo sapiens	Ubiquitin carboxyl-terminal hydrolase 10
1.04309	-0.110403	-0.277951	0.406055	1.46848	1.36448	1.76374	1.40636	1.26336	1.13216	T			0	0.858783	0.26494	1.84728	Q9H0C8	ILKAP	Homo sapiens	Integrin-linked kinase-associated serine/threonine phosphatase 2C
0.670883	1.19448	0.283271	0.981714	1.43616	1.49556	1.5574	1.56937	0.45326	1.18339	T			0	0.579046	0.4277	1.29951	P27635	RPL10	Homo sapiens	60S ribosomal protein L10
-2.23871	-1.12718	-2.76419	-1.13299	-2.69781	-1.57167	-1.70738	-1.25571	-3.75892	-1.50436	T			0	0.0726804	0.18071	0.2073	Q9NQR4	NIT2	Homo sapiens	Omega-amidase NIT2
-0.0823517	-1.0217	-0.549878	-0.551594	-0.40925	-1.06346	-1.18786	-1.83708	-0.0270195	-0.985216	T			0	0.0370292	0.0629126	0.109243	O00151	PDLIM1	Homo sapiens	PDZ and LIM domain protein 1
2.33082	1.95621	2.21061	2.05475	2.80853	2.23941	2.69351	2.05428	2.80977	1.81294	T			0	0.438657	0.35482	1.02285	P61254	RPL26	Homo sapiens	60S ribosomal protein L26
0.930868	0.649614	0.978847	0.845251	-0.448196	-0.26827	-0.140413	-0.482277	-0.535643	-0.288984	T			0	0.572688	0.150008	1.28709	Q8TD19	NEK9	Homo sapiens	Serine/threonine-protein kinase Nek9
-1.42371	-1.49699	-1.51543	-1.69874	-1.49044	-0.50429	-0.375988	-0.565531	-1.64495	-0.840982	T			0	0.180483	0.226914	0.474391	Q9UIG0	BAZ1B	Homo sapiens	Tyrosine-protein kinase BAZ1B
0.377428	0.981524	0.00132084	1.29736	0.232046	1.30202	1.44614	1.16525	0.292461	1.09253	T			0	0.109291	0.143321	0.302266	P63279	UBE2I	Homo sapiens	SUMO-conjugating enzyme UBC9
-1.45824	-1.40119	-1.18992	-1.28322	-0.277981	-0.640623	-0.218884	-0.281168	-0.315691	-0.48563	T			0	0.0427469	-0.0183328	-0.125395	P18887	XRCC1	Homo sapiens	DNA repair protein XRCC1
-0.290979	-0.345001	-0.271432	-0.436251	-0.815804	-1.10252	-0.421093	-0.0363579	-0.742496	0.113283	T			0	0.780493	-0.557948	-1.69268	Q9Y6Y8	SEC23IP	Homo sapiens	SEC23-interacting protein
-1.19709	-1.10335	-0.899808	-0.951113	-1.59084	-1.63407	-1.60008	-1.95824	-2.19601	-1.27331	T			0	0.293814	0.200862	0.725391	Q9H0E2	TOLLIP	Homo sapiens	Toll-interacting protein
-4.3931	-3.30354	-3.65137	-4.18392	-2.13689	-1.91106	-3.14189	-2.35686	-2.48699	-2.4726	T			0	0.0376126	0.0422007	0.110899	A6NFI3	ZNF316	Homo sapiens	Zinc finger protein 316
2.39354	3.12694	1.53615	3.10756	2.88823	3.56264	3.75706	3.48281	1.84758	4.16684	T			0	0.116979	0.236901	0.321582	P01767	IGHV3-53	Homo sapiens	Immunoglobulin heavy variable 3-53
-5.38013	-5.34022	-4.9816	-5.94483	-3.57877	-3.44119	-3.37473	-3.36784	-3.74944	-4.24782	T			0	0.546433	0.323472	1.23575	P30279	CCND2	Homo sapiens	G1/S-specific cyclin-D2
-3.80819	-3.92295	-4.54211	-3.09727	-3.5124	-1.98153	-2.45391	-2.62819	-4.00246	-2.66325	T			0	0.282468	0.448686	0.701186	Q15554	TERF2	Homo sapiens	Telomeric repeat-binding factor 2
-0.611427	0.179493	-0.609326	1.14959	1.22105	-0.71582	-0.0561161	-0.275131	-0.635195	-3.23477	T			0	0.631815	1.5314	1.40237	P10155	TROVE2	Homo sapiens	60 kDa SS-A/Ro ribonucleoprotein
0.809385	1.51976	1.07621	1.34653	0.0194893	1.20558	1.42278	1.30282	0.759548	1.06727	T			0	0.126981	-0.160598	-0.346421	Q96C19	EFHD2	Homo sapiens	EF-hand domain-containing protein D2
0.039566	0.428061	0.0338945	0.459335	-1.28081	-0.388754	-0.225712	-0.117315	-0.553265	-0.236532	T			0	0.39435	-0.329388	-0.933693	Q9UM54	MYO6	Homo sapiens	Unconventional myosin-VI
[truncated: 785 more rows]

## Sheet: Sheet 2-Long_Short_Sig
Intensity_control_1	Intensity_control_2	Intensity_control_3	Intensity_control_4	Intensity_long_1	Intensity_long_2	Intensity_long_3	Intensity_short_1	Intensity_short_2	Intensity_short_3	Protein Decoy/Contaminant/Target	Student's T-test Significant Long_Short	Student's T-test significant	Protein QValue	-Log Student's T-test p-value Long_Short	Student's T-test Difference Long_Short	Student's T-test Test statistic Long_Short	Protein Accession	Gene	Organism	Protein Full Name
0.167877	-0.168812	-0.265939	-0.169767	0.237432	0.16157	0.308887	-0.09972	-0.140511	-0.0673294	T	+	Long_Short	0	2.6878	0.338483	7.12425	P05091	ALDH2	Homo sapiens	Aldehyde dehydrogenase, mitochondrial
-0.991104	-1.16571	-1.88401	-0.887119	-1.06586	-0.905279	-1.0378	-1.72125	-1.45244	-1.66348	T	+	Long_Short	0	2.5089	0.609412	6.37914	O95861	BPNT1	Homo sapiens	3'(2'),5'-bisphosphate nucleotidase 1
-4.7154	-3.07113	-2.85791	-4.20967	-4.12126	-4.67771	-4.23391	-2.79522	-2.6291	-3.22348	T	+	Long_Short	0	2.39957	-1.46169	-5.95746	Q9H1A4	ANAPC1	Homo sapiens	Anaphase-promoting complex subunit 1
-1.80305	-2.26232	-3.54508	-2.46763	-3.56816	-3.19363	-3.57943	-2.66527	-2.71846	-2.54032	T	+	Long_Short	0	2.37541	-0.805726	-5.86752	O76054|Q9UDX4	SEC14L2|SEC14L3	Homo sapiens	SEC14-like protein 2|SEC14-like protein 3
-2.4069	-1.5341	-2.39277	-1.34653	-0.297173	-0.213863	-0.419998	-0.912672	-1.32356	-1.04863	T	+	Long_Short	0	2.36185	0.784609	5.81751	Q9BTL3	RAMAC	Homo sapiens	RNA guanine-N7 methyltransferase activating subunit
1.64736	1.89735	1.58465	1.81043	1.80445	1.86673	2.14485	1.37114	1.2954	1.22849	T	+	Long_Short	0	2.32782	0.640333	5.69361	P10768	ESD	Homo sapiens	S-formylglutathione hydrolase
1.94987	1.96992	1.69866	2.16589	1.35237	1.35191	1.16159	0.945433	0.932877	0.862375	T	+	Long_Short	0	2.26473	0.375061	5.46955	Q04206	RELA	Homo sapiens	Transcription factor p65
-1.5456	-1.20834	-1.38921	-0.814949	-0.362875	-0.390612	-0.280081	-0.566101	-0.721224	-0.712442	T	+	Long_Short	0	2.22823	0.322067	5.34321	Q2TAL8	QRICH1	Homo sapiens	Glutamine-rich protein 1
0.0789127	0.225971	-0.231311	0.0278206	-1.05597	-1.31529	-1.57706	-0.308928	-0.594011	-0.43556	T	+	Long_Short	0	2.14723	-0.869942	-5.07114	Q9NX08	COMMD8	Homo sapiens	COMM domain-containing protein 8
-0.352926	0.381601	0.249663	0.303476	-0.00204086	0.234713	0.00430489	-0.396973	-0.612213	-0.379749	T	+	Long_Short	0	2.13148	0.541971	5.01953	Q96GA7	SDSL	Homo sapiens	Serine dehydratase-like
0.589899	0.122166	0.126767	-0.165735	-0.249111	-0.222692	-0.0549126	-0.622042	-0.47587	-0.682289	T	+	Long_Short	0	2.0756	0.417828	4.83964	Q9BX40	LSM14B	Homo sapiens	Protein LSM14 homolog B
1.98041	2.70181	2.88831	2.34235	2.2447	2.13201	2.31152	2.55939	2.8671	2.85453	T	+	Long_Short	0	2.02571	-0.530931	-4.68321	P62714|P67775	PPP2CB|PPP2CA	Homo sapiens	Serine/threonine-protein phosphatase 2A catalytic subunit beta isoform|Serine/threonine-protein phosphatase 2A catalytic subunit alpha isoform
-0.36165	-0.518568	-1.49794	-0.609913	-0.268425	-0.120449	0.205395	-0.800032	-1.05318	-1.37465	T	+	Long_Short	0	2.02123	1.01479	4.66935	Q9Y4C2	TCAF1	Homo sapiens	TRPM8 channel-associated factor 1
-0.182434	0.302851	-0.324676	0.193832	-1.23353	-0.921932	-1.65583	-0.0685234	-0.35408	0.157064	T	+	Long_Short	0	1.98647	-1.18192	-4.56285	Q9BWD1	ACAT2	Homo sapiens	Acetyl-CoA acetyltransferase, cytosolic
2.81988	2.92546	3.63463	2.78663	2.81365	2.57684	2.53836	3.05208	3.03045	3.1743	T	+	Long_Short	0	1.98636	-0.442663	-4.56252	P11021	HSPA5	Homo sapiens	Endoplasmic reticulum chaperone BiP
-2.27426	-2.27825	-2.02228	-2.37717	-1.00223	-0.924402	-0.677649	-1.69981	-1.32506	-1.48023	T	+	Long_Short	0	1.90911	0.633607	4.33225	Q8NEY8	PPHLN1	Homo sapiens	Periphilin-1
-1.58531	-2.3229	-1.98038	-2.04393	-1.3317	-1.05935	-1.31954	-2.17241	-1.68494	-2.08433	T	+	Long_Short	0.00072648	1.88652	0.743695	4.2665	Q96EL3	MRPL53	Homo sapiens	39S ribosomal protein L53, mitochondrial
-0.671556	-1.37421	-1.204	-2.60776	-3.72264	-3.04405	-4.08478	-1.81238	-0.526438	-1.8014	T	+	Long_Short	0	1.88572	-2.23708	-4.2642	O60739	EIF1B	Homo sapiens	Eukaryotic translation initiation factor 1b
-3.17849	-2.7988	-3.09029	-2.67511	-3.48997	-3.36142	-3.11588	-2.90447	-2.79207	-2.78751	T	+	Long_Short	0.0053325	1.88232	-0.494409	-4.25436	O14531	DPYSL4	Homo sapiens	Dihydropyrimidinase-related protein 4
-1.97162	-1.18981	-1.20372	-0.678295	-1.0243	-0.611294	-0.805508	-1.41469	-1.27402	-1.35973	T	+	Long_Short	0.00205339	1.88015	0.53578	4.24811	P11802	CDK4	Homo sapiens	Cyclin-dependent kinase 4
-0.386845	-0.618816	-1.0707	-0.777189	-2.25186	-2.2067	-2.24513	-1.47085	-1.33253	-0.618889	T	+	Long_Short	0.00205339	1.84156	-1.0938	-4.13776	Q9UPT5	EXOC7	Homo sapiens	Exocyst complex component 7
8.65406	8.8257	8.79095	8.84842	9.07502	8.94827	9.0788	8.63976	8.84339	8.66815	T	+	Long_Short	0	1.83812	0.316933	4.12805	P23919	DTYMK	Homo sapiens	Thymidylate kinase
-2.08936	-1.2129	-2.75418	-2.45892	-1.2114	-0.57032	-0.613213	-1.71825	-1.65501	-1.59962	T	+	Long_Short	0	1.82717	0.859315	4.09716	Q8N543	OGFOD1	Homo sapiens	Prolyl 3-hydroxylase OGFOD1
-3.36959	-1.74771	-2.74374	-1.98869	-0.525585	-0.668974	-0.471725	-0.909912	-1.17192	-1.37766	T	+	Long_Short	0	1.81026	0.597736	4.04975	Q12834	CDC20	Homo sapiens	Cell division cycle protein 20 homolog
-0.62414	-1.02632	-0.638095	-1.47794	-0.350971	-0.3165	-0.182978	-0.533869	-0.457146	-0.571459	T	+	Long_Short	0	1.7459	0.237342	3.87276	Q9NQT4	EXOSC5	Homo sapiens	Exosome complex component RRP46
-2.06687	-1.50019	-1.34774	-1.64913	-1.69011	-1.31993	-1.38102	-1.07657	-0.770792	-0.823912	T	+	Long_Short	0.00205339	1.74216	-0.573259	-3.86263	Q9BUH6	PAXX	Homo sapiens	Protein PAXX
0.00146866	-0.587475	-0.327844	-0.406561	-1.16036	-0.917152	-1.45727	-0.405331	-0.123089	-0.603796	T	+	Long_Short	0	1.72812	-0.800856	-3.82478	P12429	ANXA3	Homo sapiens	Annexin A3
-0.950586	-0.543118	-0.894237	-0.332294	0.660019	0.473867	0.290941	0.0938492	-0.0981922	-0.258644	T	+	Long_Short	0	1.72494	0.562605	3.81624	Q7Z5L9	IRF2BP2	Homo sapiens	Interferon regulatory factor 2-binding protein 2
6.14403	6.09925	6.63585	5.12374	2.9291	1.91984	4.08389	5.91121	5.10663	5.51636	T	+	Long_Short	0.00463883	1.71857	-2.53379	-3.79916	Q8N4F4	SLC22A24	Homo sapiens	Solute carrier family 22 member 24
-1.90732	-0.374792	0.0174704	-1.02812	-2.20934	-3.38429	-3.9625	-0.958221	0.00452995	-1.34728	T	+	Long_Short	0	1.68082	-2.41839	-3.69901	Q14651	PLS1	Homo sapiens	Plastin-1
-0.706367	-1.24476	-1.39202	-0.848732	0.695419	0.240774	0.731695	-0.191776	-0.0741329	-0.627699	T	+	Long_Short	0	1.68063	0.853832	3.6985	Q14676	MDC1	Homo sapiens	Mediator of DNA damage checkpoint protein 1
-3.32538	-4.69401	-3.83997	-4.02119	-3.06168	-2.58549	-2.76479	-3.37168	-3.58683	-4.005	T	+	Long_Short	0	1.66791	0.850518	3.66515	Q96JP5	ZFP91	Homo sapiens	E3 ubiquitin-protein ligase ZFP91
1.09224	0.885143	0.313357	0.716637	-0.0309486	0.202089	0	0.301252	0.574697	0.48789	T	+	Long_Short	0	1.66312	-0.397566	-3.65263	P13798	APEH	Homo sapiens	Acylamino-acid-releasing enzyme
-0.539677	-0.586065	-1.35746	-0.923115	-0.320032	-0.0642929	-0.273977	-0.47179	-0.722719	-0.635221	T	+	Long_Short	0	1.65262	0.390476	3.62529	O00139	KIF2A	Homo sapiens	Kinesin-like protein KIF2A
-2.30359	-2.67184	-2.8314	-2.62732	-1.35427	-1.6851	-1.66165	-2.60319	-1.97994	-2.51094	T	+	Long_Short	0.00899504	1.64315	0.797685	3.60075	Q86VN1	VPS36	Homo sapiens	Vacuolar protein-sorting-associated protein 36
-0.521235	2.56478	2.52864	1.38664	0.250011	0.995344	0.907484	1.8881	2.67758	1.69401	T	+	Long_Short	0.00716734	1.63726	-1.36895	-3.58552	P20674	COX5A	Homo sapiens	Cytochrome c oxidase subunit 5A, mitochondrial
0.561907	-0.357008	0.767743	0.0787258	-0.978617	-1.10615	-0.976561	-0.869402	-0.662323	-0.733562	T	+	Long_Short	0	1.63102	-0.265347	-3.56945	Q08379	GOLGA2	Homo sapiens	Golgin subfamily A member 2
-0.260218	-0.154387	0.18257	0.276211	0.138695	0.692493	0.107744	-0.383429	-0.615089	-0.303595	T	+	Long_Short	0	1.61515	0.747015	3.52876	Q9H444	CHMP4B	Homo sapiens	Charged multivesicular body protein 4b
-2.70737	-2.86358	-2.62687	-3.05741	-2.76478	-2.59767	-2.39947	-4.13332	-3.17192	-4.28143	T	+	Long_Short	0.00205339	1.60688	1.27491	3.50767	Q9BTD8	RBM42	Homo sapiens	RNA-binding protein 42
1.70379	1.36575	1.16564	1.20758	0.468767	-0.0527496	0.133486	0.75157	0.779469	0.654573	T	+	Long_Short	0	1.59167	-0.545369	-3.46908	Q8WVM8	SCFD1	Homo sapiens	Sec1 family domain-containing protein 1
3.61068	3.33271	3.69024	3.53598	2.41495	2.20852	2.27522	2.58046	2.4742	2.54329	T	+	Long_Short	0	1.56873	-0.233089	-3.41134	Q14195	DPYSL3	Homo sapiens	Dihydropyrimidinase-related protein 3
2.43739	2.64355	2.70884	2.25905	2.41934	2.10433	2.32603	2.56001	2.6326	2.64503	T	+	Long_Short	0	1.56067	-0.32931	-3.39118	Q15084	PDIA6	Homo sapiens	Protein disulfide-isomerase A6
4.24511	4.41064	4.86292	4.23379	3.4759	3.22369	3.27304	3.8946	3.55603	3.84799	T	+	Long_Short	0	1.55305	-0.442001	-3.37221	P15311	EZR	Homo sapiens	Ezrin
-0.499281	-1.21999	-4.19592	-1.99015	0.267521	-1.44611	-1.50018	-3.86653	-2.46157	-3.89254	T	+	Long_Short	0.0053325	1.54747	2.51396	3.35835	Q5GLZ8	HERC4	Homo sapiens	Probable E3 ubiquitin-protein ligase HERC4
-1.0636	-1.41318	-0.23408	-1.87125	-2.09352	-2.29681	-2.82941	-3.63805	-3.71032	-5.08071	T	+	Long_Short	0.00072648	1.54484	1.73645	3.35181	P42566	EPS15	Homo sapiens	Epidermal growth factor receptor substrate 15
0.673006	1.12267	1.01261	1.92099	-1.00852	-0.381561	-0.419519	0.432354	-0.0197086	0.69569	T	+	Long_Short	0	1.53986	-0.972645	-3.33949	Q01995	TAGLN	Homo sapiens	Transgelin
1.92811	-0.769388	0.873111	0.82468	2.14964	2.58934	2.41957	1.794	1.65271	2.03089	T	+	Long_Short	0	1.53013	0.56032	3.31545	P61956	SUMO2	Homo sapiens	Small ubiquitin-related modifier 2
1.90409	1.49351	1.93744	1.56459	1.87822	1.50314	1.7136	1.26945	1.13644	0.719118	T	+	Long_Short	0	1.52946	0.656652	3.31381	Q9Y2Z0	SUGT1	Homo sapiens	Protein SGT1 homolog
-0.753988	-1.54532	-1.4569	-1.19146	-0.506754	-0.693394	-0.798033	-0.925604	-0.94532	-0.992405	T	+	Long_Short	0.00072648	1.52271	0.288383	3.29721	Q9P015	MRPL15	Homo sapiens	39S ribosomal protein L15, mitochondrial
6.04378	5.68075	6.6599	5.65691	5.86352	5.6283	5.94696	6.08338	6.4764	6.37814	T	+	Long_Short	0	1.52044	-0.499711	-3.29164	P09661	SNRPA1	Homo sapiens	U2 small nuclear ribonucleoprotein A'
1.70981	2.11478	3.09202	1.88985	0.795542	0.966217	1.69668	2.19589	1.9269	2.47879	T	+	Long_Short	0.00520325	1.51747	-1.04772	-3.28435	P11166	SLC2A1	Homo sapiens	Solute carrier family 2, facilitated glucose transporter member 1
-3.25248	-2.75229	-3.49128	-2.23536	-1.78598	-1.23163	-1.16476	-2.02841	-2.27662	-1.989	T	+	Long_Short	0.00072648	1.50401	0.703889	3.25148	Q8TF68	ZNF384	Homo sapiens	Zinc finger protein 384
1.81933	1.49845	1.33183	1.50859	2.09257	1.75859	1.81895	1.33957	1.59408	1.50136	T	+	Long_Short	0	1.50167	0.411702	3.24577	P42766	RPL35	Homo sapiens	60S ribosomal protein L35
-1.38689	-2.49495	-4.37368	-3.39147	-3.89698	-3.86522	-3.23898	-1.90247	-3.00853	-2.36797	T	+	Long_Short	0	1.49006	-1.24074	-3.21758	P55809	OXCT1	Homo sapiens	Succinyl-CoA:3-ketoacid coenzyme A transferase 1, mitochondrial
-1.25544	-1.71699	-1.39767	-1.90364	-2.52813	-2.6287	-2.76308	-2.25929	-1.70046	-2.1673	T	+	Long_Short	0.00747198	1.48886	-0.597617	-3.21467	P61006	RAB8A	Homo sapiens	Ras-related protein Rab-8A
2.35727	1.83014	2.27485	0.950617	1.59686	1.67954	1.69662	2.34534	2.05115	2.85744	T	+	Long_Short	0	1.48287	-0.760302	-3.20018	Q13838	DDX39B	Homo sapiens	Spliceosome RNA helicase DDX39B
0.100904	-0.682617	-0.616366	-0.286814	0.394369	0.331799	0.732393	0.0326385	0.134655	-0.162817	T	+	Long_Short	0	1.47834	0.484695	3.18924	O75367	H2AFY	Homo sapiens	Core histone macro-H2A.1
2.04401	1.03755	1.39822	1.56266	2.69235	2.55356	2.58776	2.38283	1.83283	1.84007	T	+	Long_Short	0	1.471	0.592648	3.17158	P62424	RPL7A	Homo sapiens	60S ribosomal protein L7a
-2.25011	-2.63985	-2.44415	-2.77979	-0.788485	-0.987078	-1.3131	-1.65436	-1.41014	-1.73012	T	+	Long_Short	0	1.45963	0.568653	3.14431	Q04726	TLE3	Homo sapiens	Transducin-like enhancer protein 3
3.66544	2.75404	3.18316	2.3656	2.67342	2.5131	2.42268	2.7995	3.16867	2.89069	T	+	Long_Short	0	1.454	-0.416554	-3.13086	P08708	RPS17	Homo sapiens	40S ribosomal protein S17
0.543493	-0.309671	0.355639	0.151415	-0.934252	-0.319351	-0.643791	-1.34622	-1.51437	-2.3231	T	+	Long_Short	0	1.45375	1.09543	3.13025	Q86W92	PPFIBP1	Homo sapiens	Liprin-beta-1
1.79202	1.71182	1.65136	1.65409	0.620697	0.712963	0.523228	0.956263	0.754423	0.947126	T	+	Long_Short	0	1.44858	-0.266975	-3.11795	Q8NF91	SYNE1	Homo sapiens	Nesprin-1
0.873096	0.531574	-0.190045	0.648975	1.27025	1.54768	1.41678	1.16745	0.6709	0.650822	T	+	Long_Short	0	1.44587	0.581849	3.11149	P36578	RPL4	Homo sapiens	60S ribosomal protein L4
0.0950775	0.039772	-0.217099	-0.579737	-1.0516	-1.30083	-1.20633	-0.835495	-0.428225	-0.847374	T	+	Long_Short	0.00072648	1.44025	-0.482555	-3.09813	O95721	SNAP29	Homo sapiens	Synaptosomal-associated protein 29
-1.79121	-2.12209	-1.35915	-1.22719	-1.5738	-1.33268	-1.77239	-2.77221	-2.11272	-3.38259	T	+	Long_Short	0.00205339	1.43359	1.19622	3.08235	Q8WUI4	HDAC7	Homo sapiens	Histone deacetylase 7
1.25921	1.89934	1.18442	1.72068	1.93823	2.29114	2.35059	1.76953	1.15845	1.59916	T	+	Long_Short	0	1.42797	0.68427	3.06906	P15121	AKR1B1	Homo sapiens	Aldose reductase
1.11907	-1.09392	-1.09408	-4.66472	-3.41725	-3.51003	-1.45084	-0.0974293	-0.610266	-1.05128	T	+	Long_Short	0	1.41556	-2.20638	-3.0398	Q9Y496	KIF3A	Homo sapiens	Kinesin-like protein KIF3A
1.84391	2.56131	1.78759	2.29398	1.47143	1.30806	1.46272	1.54674	1.65052	1.59925	T	+	Long_Short	0	1.41227	-0.18477	-3.03206	Q7L576	CYFIP1	Homo sapiens	Cytoplasmic FMR1-interacting protein 1
-1.10915	-1.14468	-3.82045	-0.878832	-1.62136	-1.36123	-1.66763	-3.75041	-2.56997	-2.35335	T	+	Long_Short	0.00520325	1.40607	1.34117	3.01754	Q96TC7	RMDN3	Homo sapiens	Regulator of microtubule dynamics protein 3
1.25823	1.45499	1.37602	2.02882	2.34509	2.87424	2.77465	2.27751	2.05754	2.04683	T	+	Long_Short	0	1.40008	0.537362	3.00353	P09429	HMGB1	Homo sapiens	High mobility group protein B1
-1.96073	-2.17944	-1.75151	-1.49492	-0.0142326	0.397535	0.14152	-0.170212	-0.166235	-0.357786	T	+	Long_Short	0	1.39662	0.406352	2.99545	Q8IWI9	MGA	Homo sapiens	MAX gene-associated protein
0.968994	0.406452	1.05954	0.865566	-0.703501	-0.585287	-0.715654	-0.255745	-0.151989	-0.527485	T	+	Long_Short	0	1.39186	-0.356408	-2.98436	O75122	CLASP2	Homo sapiens	CLIP-associating protein 2
-0.980925	-0.878555	-0.792399	-0.536339	-0.0971432	-0.108093	-0.00424194	-0.574726	-0.346962	-0.996363	T	+	Long_Short	0	1.37705	0.569524	2.94996	P08574	CYC1	Homo sapiens	Cytochrome c1, heme protein, mitochondrial
-2.45628	-1.77967	-2.4037	-1.86781	-0.500511	0.00193977	-0.482098	-0.766922	-1.60728	-1.20054	T	+	Long_Short	0	1.37696	0.864693	2.94976	O00505	KPNA3	Homo sapiens	Importin subunit alpha-4
1.15088	0.565891	0.53744	0.334803	-0.322029	0.0802002	0.20841	0.712616	0.49507	0.396248	T	+	Long_Short	0	1.3764	-0.545784	-2.94845	Q14739	LBR	Homo sapiens	Lamin-B receptor
-0.572416	-0.613945	-0.716678	-1.39661	-1.03868	-1.29121	-0.882696	-0.506336	-0.81201	-0.532694	T	+	Long_Short	0	1.37543	-0.45385	-2.94622	P54819	AK2	Homo sapiens	Adenylate kinase 2, mitochondrial
-1.48411	-1.0142	-1.14705	-1.4683	-0.724524	-0.762968	-0.534555	-0.924337	-1.30631	-0.997267	T	+	Long_Short	0	1.37274	0.401955	2.93998	Q9BTC0	DIDO1	Homo sapiens	Death-inducer obliterator 1
-1.71267	-0.943504	-1.65669	-1.17233	-2.19321	-2.35068	-1.53583	-3.0467	-2.59169	-2.89648	T	+	Long_Short	0.00072648	1.35102	0.818386	2.88999	Q9H0F6	SHARPIN	Homo sapiens	Sharpin
3.14496	3.4182	3.28101	3.42441	2.58352	2.39676	2.31223	2.73344	3.07783	2.71539	T	+	Long_Short	0	1.34897	-0.411383	-2.88528	Q16555	DPYSL2	Homo sapiens	Dihydropyrimidinase-related protein 2
1.03917	1.15224	0.937028	0.946201	0.4732	0.296974	0.233664	0.837702	0.753208	0.494967	T	+	Long_Short	0	1.3435	-0.36068	-2.87276	Q9H4M9	EHD1	Homo sapiens	EH domain-containing protein 1
0.533667	0.30192	-0.400754	0.520191	0.629787	0.704603	0.895344	0.485586	0.152674	0.452753	T	+	Long_Short	0	1.34307	0.379574	2.87179	P22695	UQCRC2	Homo sapiens	Cytochrome b-c1 complex subunit 2, mitochondrial
2.24061	2.08972	1.99241	1.90482	1.37513	1.15384	1.37982	1.66721	1.45989	1.61549	T	+	Long_Short	0	1.33816	-0.277936	-2.86057	P38606	ATP6V1A	Homo sapiens	V-type proton ATPase catalytic subunit A
-0.224874	-0.253321	-0.30948	-0.0964298	-0.866751	-0.794813	-0.442125	-1.2099	-1.27874	-1.96615	T	+	Long_Short	0	1.33444	0.783697	2.8521	Q96CV9	OPTN	Homo sapiens	Optineurin
-1.98692	-4.13632	-2.44577	-2.7127	-2.17834	-2.22022	-2.28028	-2.06753	-1.85326	-1.61735	T	+	Long_Short	0.00072648	1.33432	-0.380234	-2.85182	Q7L4I2	RSRC2	Homo sapiens	Arginine/serine-rich coiled-coil protein 2
2.11694	2.72472	2.38121	2.49462	2.22471	2.05954	2.29107	2.77258	2.42655	2.4738	T	+	Long_Short	0	1.33374	-0.365867	-2.85049	P25788	PSMA3	Homo sapiens	Proteasome subunit alpha type-3
-0.78714	-1.0185	-0.353625	-0.689259	-2.75004	-1.41067	-1.59415	-0.832308	-0.658573	-0.641823	T	+	Long_Short	0	1.33354	-1.20739	-2.85005	Q7Z4G1	COMMD6	Homo sapiens	COMM domain-containing protein 6
0.709188	0.344305	0.483319	0.523596	0.835526	1.06777	1.03131	0.653376	0.832987	0.645184	T	+	Long_Short	0	1.32415	0.267686	2.82869	P22570	FDXR	Homo sapiens	NADPH:adrenodoxin oxidoreductase, mitochondrial
0.948315	0.1686	0.0673342	0.276928	0.832989	0.44663	0.317207	-0.0547962	0.167952	0.0624886	T	+	Long_Short	0	1.32205	0.473728	2.82393	P30837	ALDH1B1	Homo sapiens	Aldehyde dehydrogenase X, mitochondrial
-2.7432	-2.74676	-3.17381	-2.50563	-0.180664	-0.038887	0.173134	-0.228857	-0.51162	-0.623001	T	+	Long_Short	0	1.31793	0.43902	2.81459	Q86UE8	TLK2	Homo sapiens	Serine/threonine-protein kinase tousled-like 2
-0.900892	-0.654659	-0.871501	-0.587425	-0.886137	-1.63444	-1.55031	-0.22901	-0.880295	-0.0710888	T	+	Long_Short	0	1.31712	-0.963498	-2.81275	P08579	SNRPB2	Homo sapiens	U2 small nuclear ribonucleoprotein B''
4.98801	7.3433	8.28118	5.60769	6.31839	6.26708	6.75274	7.64756	6.8054	7.80116	T	+	Long_Short	0	1.31651	-0.971972	-2.81138	A5A3E0	POTEF	Homo sapiens	POTE ankyrin domain family member F
-1.14389	-1.57329	-2.12703	-1.34406	-0.3069	-0.25457	-0.000473022	-0.6423	-0.38138	-0.565172	T	+	Long_Short	0	1.31149	0.342303	2.80004	P21127|Q9UQ88	CDK11B|CDK11A	Homo sapiens	Cyclin-dependent kinase 11B|Cyclin-dependent kinase 11A
0.551073	0.0753403	0.190064	0.551533	-0.434752	-0.448469	-0.710991	-0.334373	0.113308	-0.0405197	T	+	Long_Short	0	1.30765	-0.444209	-2.79135	P25325	MPST	Homo sapiens	3-mercaptopyruvate sulfurtransferase
0.449232	0.637299	0.757277	0.36759	0.503326	0.377604	0.0919876	-0.138611	-0.0048027	-0.51326	T	+	Long_Short	0	1.30608	0.543197	2.78781	O95292	VAPB	Homo sapiens	Vesicle-associated membrane protein-associated protein B/C

## Sheet: Sheet 3-Long vs GFP
Intensity_control_1	Intensity_control_2	Intensity_control_3	Intensity_control_4	Intensity_long_1	Intensity_long_2	Intensity_long_3	Intensity_short_1	Intensity_short_2	Intensity_short_3	Protein Decoy/Contaminant/Target	Student's T-test Significant Long_GFP	Student's T-test significant	Protein QValue	-Log Student's T-test p-value Long_GFP	Student's T-test Difference Long_GFP	Student's T-test Test statistic Long_GFP	Protein Accession	Gene	Organism	Protein Full Name
3.09075	3.0431	2.95053	2.98515	1.54761	1.7288	1.69065	1.69506	1.68451	1.8092	T	+	Long_GFP	0	5.54784	-1.36169	-23.0936	O95793	STAU1	Homo sapiens	Double-stranded RNA-binding protein Staufen homolog 1
3.85194	3.82877	3.79684	3.90326	2.76898	2.91773	2.84749	2.77969	2.75947	2.9929	T	+	Long_GFP	00:00:00	5.48215	-1.00047	-22.3999	Q15019	45537	Homo sapiens	Septin-2
3.68115	3.74383	3.72964	3.77496	2.53073	2.6837	2.50251	2.60107	2.39703	2.76334	T	+	Long_GFP	00:00:00	5.45464	-1.16009	-22.1154	Q9NVA2	45546	Homo sapiens	Septin-11
2.02979	2.01062	2.16443	2.13577	1.05768	0.949837	0.953648	1.40199	1.42902	0.943132	T	+	Long_GFP	0	5.27574	-1.0981	-20.3505	Q9Y6G9	DYNC1LI1	Homo sapiens	Cytoplasmic dynein 1 light intermediate chain 1
3.34088	3.24506	3.1883	3.29516	2.04942	2.23072	2.17997	2.25559	1.92607	2.15106	T	+	Long_GFP	0	5.09393	-1.11398	-18.6984	Q00341	HDLBP	Homo sapiens	Vigilin
4.17716	4.33421	4.19902	4.35892	2.80534	3.01374	2.8982	3.06137	2.78571	3.30105	T	+	Long_GFP	0	5.0475	-1.36157	-18.2979	Q8IVF2	AHNAK2	Homo sapiens	Protein AHNAK2
1.79202	1.71182	1.65136	1.65409	0.620697	0.712963	0.523228	0.956263	0.754423	0.947126	T	+	Long_GFP	0	5.01181	-1.08336	-17.9958	Q8NF91	SYNE1	Homo sapiens	Nesprin-1
-1.62541	-1.62384	-1.45196	-1.46401	-0.17837	-0.328735	-0.116665	-0.474165	-0.161491	-0.942951	T	+	Long_GFP	0	4.91226	1.33338	17.1785	Q96PZ0	PUS7	Homo sapiens	Pseudouridylate synthase 7 homolog
2.18724	2.06263	2.09815	2.23313	0.820507	1.0328	0.834431	1.3791	0.768255	1.10742	T	+	Long_GFP	0	4.8798	-1.24937	-16.9198	Q13418	ILK	Homo sapiens	Integrin-linked protein kinase
0.500479	0.520588	0.722631	0.593052	-0.423449	-0.470385	-0.520685	-0.534338	-0.0259094	-0.0330353	T	+	Long_GFP	0	4.82794	-1.05569	-16.5145	Q9Y613	FHOD1	Homo sapiens	FH1/FH2 domain-containing protein 1
-0.372093	-0.446053	-0.423333	-0.305349	1.65661	1.4014	1.92229	1.71852	1.63712	0.640129	T	+	Long_GFP	0	4.70754	2.0468	15.6095	Q9NQW6	ANLN	Homo sapiens	Anillin
-2.7432	-2.74676	-3.17381	-2.50563	-0.180664	-0.038887	0.173134	-0.228857	-0.51162	-0.623001	T	+	Long_GFP	0	4.61586	2.77688	14.9525	Q86UE8	TLK2	Homo sapiens	Serine/threonine-protein kinase tousled-like 2
-0.0953064	-0.280817	-0.267961	-0.259304	0.870316	0.73708	0.970266	0.729555	0.688452	0.255999	T	+	Long_GFP	0	4.50002	1.08507	14.1605	Q9BWU0	SLC4A1AP	Homo sapiens	Kanadaptin
-1.77728	-1.45087	-1.38849	-1.61654	-0.0727253	-0.116007	-0.0863132	0.0764256	-0.372599	-0.249691	T	+	Long_GFP	0	4.49128	1.46661	14.1024	Q9BW19	KIFC1	Homo sapiens	Kinesin-like protein KIFC1
5.84487	6.05257	6.12838	6.12337	4.67597	4.82115	4.5792	4.63839	4.72392	4.86939	T	+	Long_GFP	0	4.42989	-1.34519	-13.7007	Q09666	AHNAK	Homo sapiens	Neuroblast differentiation-associated protein AHNAK
5.73001	5.8548	6.01809	6.05167	4.56845	4.70872	4.58514	4.83206	4.5725	4.76647	T	+	Long_GFP	0	4.39491	-1.29288	-13.4768	Q15149	PLEC	Homo sapiens	Plectin
3.43996	3.49365	3.76295	3.70314	1.93007	2.17179	1.84497	2.22902	1.75186	2.37539	T	+	Long_GFP	0	4.32747	-1.61765	-13.0548	Q86UP2	KTN1	Homo sapiens	Kinectin
4.03475	4.0092	4.08779	4.27071	2.85518	2.88088	2.60456	2.8378	3.03919	3.17015	T	+	Long_GFP	0	4.3189	-1.32041	-13.0021	P27816	MAP4	Homo sapiens	Microtubule-associated protein 4
-0.849981	-1.12328	-1.0101	-1.01061	0.01647	-0.117487	-0.0715675	-0.0375881	-0.174299	-0.52593	T	+	Long_GFP	0	4.26636	0.940967	12.6833	Q8WXI9	GATAD2B	Homo sapiens	Transcriptional repressor p66-beta
2.41396	2.47509	2.42778	2.39285	1.93915	1.77012	1.8653	1.69015	1.49306	1.18799	T	+	Long_GFP	0	4.2216	-0.56923	-12.4176	O75153	CLUH	Homo sapiens	Clustered mitochondria protein homolog
1.00016	0.93222	0.981757	1.08761	-0.662777	-0.285484	-0.254942	-0.00802231	-4.11645	0.216564	T	+	Long_GFP	0	4.15946	-1.4015	-12.0575	Q9NS87	KIF15	Homo sapiens	Kinesin-like protein KIF15
0.463385	0.461948	0.591449	0.495434	-0.659794	-0.421476	-0.768547	-0.546255	-0.194498	-0.524324	T	+	Long_GFP	0	4.1559	-1.11966	-12.0371	O60826	CCDC22	Homo sapiens	Coiled-coil domain-containing protein 22
2.10302	2.13635	1.84678	1.93938	0.856432	1.0167	0.920206	1.14335	0.0600262	1.50169	T	+	Long_GFP	0	4.14337	-1.07527	-11.9658	Q709C8	VPS13C	Homo sapiens	Vacuolar protein sorting-associated protein 13C
3.61068	3.33271	3.69024	3.53598	2.41495	2.20852	2.27522	2.58046	2.4742	2.54329	T	+	Long_GFP	0	4.14046	-1.24284	-11.9493	Q14195	DPYSL3	Homo sapiens	Dihydropyrimidinase-related protein 3
-0.104004	-0.227827	-0.325444	-0.0697231	0.641382	0.728642	0.684381	0.637726	0.613724	0.757189	T	+	Long_GFP	0	4.13822	0.866551	11.9366	Q92841	DDX17	Homo sapiens	Probable ATP-dependent RNA helicase DDX17
1.84575	1.99154	1.90362	1.85759	0.409342	0.743685	0.783699	0.956659	0.396238	0.963123	T	+	Long_GFP	0	4.10492	-1.25405	-11.7495	Q92900	UPF1	Homo sapiens	Regulator of nonsense transcripts 1
-0.978907	-1.13163	-1.16996	-0.959129	0.777298	0.328043	0.386963	0.212612	0.84663	-0.732475	T	+	Long_GFP	0	4.08683	1.55734	11.649	Q9NXH9	TRMT1	Homo sapiens	tRNA (guanine(26)-N(2))-dimethyltransferase
8.90597	8.90611	9.13126	8.83212	7.89602	7.94789	7.72314	7.82203	7.98022	7.87099	T	+	Long_GFP	0	4.0405	-1.08818	-11.3953	Q9Y490	TLN1	Homo sapiens	Talin-1
-2.27426	-2.27825	-2.02228	-2.37717	-1.00223	-0.924402	-0.677649	-1.69981	-1.32506	-1.48023	T	+	Long_GFP	0	4.02036	1.3699	11.2866	Q8NEY8	PPHLN1	Homo sapiens	Periphilin-1
1.3371	1.17719	1.24067	1.4823	-1.19093	-0.487391	-0.757208	0.0134792	-0.518478	-0.0169334	T	+	Long_GFP	0	4.01315	-2.12116	-11.2479	Q96EP0	RNF31	Homo sapiens	E3 ubiquitin-protein ligase RNF31
-0.216709	-0.638876	-0.4983	-0.4147	0.929676	0.740538	0.827049	0.616497	0.455154	0.111052	T	+	Long_GFP	0	4.00082	1.27457	11.1821	P54278	PMS2	Homo sapiens	Mismatch repair endonuclease PMS2
-1.12122	-1.15899	-0.995711	-0.755335	0.28462	0.345978	0.186979	0.246332	0.585449	-0.460466	T	+	Long_GFP	0	3.99994	1.28034	11.1774	P0DMU7|P0DMU8|P0DMU9|P0DMV0|P0DMV1|P0DMV2|Q5DJT8|Q5HYN5|Q8NHU0	CT45A6|CT45A5|CT45A10|CT45A7|CT45A8|CT45A9|CT45A2|CT45A1|CT45A3	Homo sapiens	Cancer/testis antigen family 45 member A6|Cancer/testis antigen family 45 member A5|Cancer/testis antigen family 45 member A10|Cancer/testis antigen family 45 member A7|Cancer/testis antigen family 45 member A8|Cancer/testis antigen family 45 member A9|Cancer/testis antigen family 45 member A2|Cancer/testis antigen family 45 member A1|Cancer/testis antigen family 45 member A3
0.0156269	-0.104002	-0.212234	0.0727806	0.925835	1.21049	1.06083	0.983715	1.38641	0.640759	T	+	Long_GFP	0	3.97	1.12268	11.0191	Q96JM3	CHAMP1	Homo sapiens	Chromosome alignment-maintaining phosphoprotein 1
-1.83838	-1.95612	-1.57371	-1.93839	-0.396709	-0.538334	-0.208685	-0.863188	-0.165314	-1.38239	T	+	Long_GFP	0	3.96593	1.44541	10.9977	Q9NWF9	RNF216	Homo sapiens	E3 ubiquitin-protein ligase RNF216
-1.59494	-1.60122	-1.4131	-1.68928	-0.583557	-0.352064	-0.246723	-1.12761	-0.541115	-0.518496	T	+	Long_GFP	0	3.95564	1.18052	10.9439	Q68E01	INTS3	Homo sapiens	Integrator complex subunit 3
6.90831	6.77732	6.78204	6.7731	6.16628	6.01013	6.20259	6.13655	5.89351	5.90965	T	+	Long_GFP	0	3.94557	-0.683857	-10.8914	P46060	RANGAP1	Homo sapiens	Ran GTPase-activating protein 1
3.06369	2.85918	3.18602	2.77795	4.63839	4.29109	4.47211	4.22993	4.88381	3.96159	T	+	Long_GFP	0	3.92414	1.49549	10.7806	Q13263	TRIM28	Homo sapiens	Transcription intermediary factor 1-beta
-1.49355	-1.26545	-1.11191	-1.15006	-0.163582	-0.0931396	0.0107956	0.0754013	-0.34754	-0.503448	T	+	Long_GFP	0	3.89998	1.17327	10.657	Q92466	DDB2	Homo sapiens	DNA damage-binding protein 2
1.93724	2.00152	2.22649	1.93926	1.01799	0.744301	0.944469	0.928129	0.901234	0.975412	T	+	Long_GFP	0	3.88911	-1.12387	-10.6017	Q14160	SCRIB	Homo sapiens	Protein scribble homolog
4.0743	3.82783	4.16768	3.90179	2.87985	2.74817	2.56282	2.88332	2.87455	2.99394	T	+	Long_GFP	0	3.87304	-1.26262	-10.5206	P11940	PABPC1	Homo sapiens	Polyadenylate-binding protein 1
-1.76518	-1.73558	-2.07308	-1.8002	-0.258039	-0.43528	0.0780926	-0.0692997	-0.267361	-0.932587	T	+	Long_GFP	0	3.87076	1.63843	10.5091	Q02241	KIF23	Homo sapiens	Kinesin-like protein KIF23
0.474083	0.377993	0.1666	0.180454	-0.686415	-0.927643	-0.903635	-0.793911	-0.285067	-0.656851	T	+	Long_GFP	0.00273131	3.83905	-1.13901	-10.3508	Q99961	SH3GL1	Homo sapiens	Endophilin-A2
0.871746	0.846008	0.962287	0.750343	0.0200939	-0.034956	-0.277733	0.223951	-0.255762	-0.0612431	T	+	Long_GFP	0	3.83851	-0.955128	-10.3481	P46821	MAP1B	Homo sapiens	Microtubule-associated protein 1B
0.841122	0.727623	1.1145	1.20014	3.36706	2.85763	2.82002	2.25211	2.67189	1.8314	T	+	Long_GFP	0	3.83388	2.04406	10.3252	O15355	PPM1G	Homo sapiens	Protein phosphatase 1G
-1.96073	-2.17944	-1.75151	-1.49492	-0.0142326	0.397535	0.14152	-0.170212	-0.166235	-0.357786	T	+	Long_GFP	0	3.78912	2.02159	10.1061	Q8IWI9	MGA	Homo sapiens	MAX gene-associated protein
-1.82385	-2.0926	-2.11722	-1.984	-0.613098	-0.986948	-0.771292	-1.00034	-0.837906	-1.39647	T	+	Long_GFP	0.00072648	3.78682	1.21397	10.0949	Q12789	GTF3C1	Homo sapiens	General transcription factor 3C polypeptide 1
3.02622	2.85542	2.94337	2.97988	2.05404	1.94134	1.66566	1.46097	1.7829	1.68932	T	+	Long_GFP	0	3.78385	-1.06421	-10.0805	Q15942	ZYX	Homo sapiens	Zyxin
2.06614	2.11505	1.96268	1.76197	1.03456	0.943806	1.04126	0.667574	1.09821	0.920052	T	+	Long_GFP	0	3.78359	-0.969918	-10.0793	Q9BR76	CORO1B	Homo sapiens	Coronin-1B
-3.96002	-3.84504	-4.14378	-3.76398	-2.61115	-2.36086	-2.10299	-2.64409	-1.74725	-3.02892	T	+	Long_GFP	0	3.77083	1.56987	10.0178	Q8IZ73	RPUSD2	Homo sapiens	RNA pseudouridylate synthase domain-containing protein 2
0.258978	-0.0395412	-0.0738993	0.185898	1.08774	1.05142	1.17476	0.980566	1.18116	0.609482	T	+	Long_GFP	0	3.77022	1.02178	10.0148	O94776	MTA2	Homo sapiens	Metastasis-associated protein MTA2
1.66458	1.52755	1.50657	1.76448	0.779257	0.502184	0.604906	0.696022	1.00427	0.510542	T	+	Long_GFP	0	3.76785	-0.987011	-10.0034	Q01433	AMPD2	Homo sapiens	AMP deaminase 2
0.930868	0.649614	0.978847	0.845251	-0.448196	-0.26827	-0.140413	-0.482277	-0.535643	-0.288984	T	+	Long_GFP	0	3.76371	-1.13677	-9.98354	Q8TD19	NEK9	Homo sapiens	Serine/threonine-protein kinase Nek9
-1.29723	-1.57074	-1.31203	-1.12048	0.256166	-0.0689449	-0.0224857	-0.784136	0.377884	-0.729437	T	+	Long_GFP	0	3.75604	1.38003	9.94683	Q13363	CTBP1	Homo sapiens	C-terminal-binding protein 1
2.70099	2.50938	2.49644	2.60209	3.25684	3.14058	3.20153	3.13648	3.31882	2.95339	T	+	Long_GFP	0	3.74784	0.622427	9.90772	P23246	SFPQ	Homo sapiens	Splicing factor, proline- and glutamine-rich
[truncated: 2,730 more rows]

## Sheet: Sheet 4-Short vs GFP
Intensity_control_1	Intensity_control_2	Intensity_control_3	Intensity_control_4	Intensity_long_1	Intensity_long_2	Intensity_long_3	Intensity_short_1	Intensity_short_2	Intensity_short_3	Protein Decoy/Contaminant/Target	Student's T-test Significant Short_GFP	Student's T-test significant	Protein QValue	-Log Student's T-test p-value Short_GFP	Student's T-test Difference Short_GFP	Student's T-test Test statistic Short_GFP	Protein Accession	Gene	Organism	Protein Full Name
[truncated: 2,784 more rows]

[truncated: 1 more sheets: Sheet 5-Tukeys HSD]
